# Supplementary material for: Association between breastfeeding, host genetic factors, and calicivirus gastroenteritis in a Nicaraguan birth cohort
Source: PLoS One. 2022 Oct 14;17(10):e0267689. doi: 10.1371/journal.pone.0267689 (PMC9565698; doi:10.1371/journal.pone.0267689)
Supplement: S1 Dataset — (XLSX) [file pone.0267689.s001.xlsx]

## Sheet: Sheet1
Variable name	Definition	Variable type	Coding
study_id	Unique study ID for each enrolled child	character	001-444
visit_num	Number of weekly visit	numeric	positive integer
obs_month	Month of observation	numeric	positive integer
child_birth_weight	Child's weight at birth, in grams	numeric	positive integer
child_sex	Child's sex assigned at birth	numeric	1=male; 0=female
delivery_mode	Mode of delivery	numeric	1=vaginal; 0=Cesarean
breastfed_ever	At enrollment, had the child ever been breastfed?	numeric	1=yes; 0=no; 99=don't know/no response
toilet	Presence of a toilet in the home	numeric	1=toilet; 0=latrine or no sanitation; 99=don't know/no response
piped_water	Piped municipal water in the home	numeric	1=yes; 0=no; 99=don't know/no response
breastfed_yesterday	Was the child breastfed yesterday?	numeric	1=yes; 0=no; 99=don't know/no response
supplemental_food	In the past week, has your child received any food, formula, or liquids, including water or tea or liquids in their bottle, besides breastmilk?	numeric	1=yes; 0=no; 99=don't know/no response
exclusive	Indicator of exclusive breastfeeding, based on "breastfed_yesterday" and "supplemental_food" variables.	numeric	1=yes; 0=no; 99=don't know/no response
mixed_feeding	Indicator of mixed feeding, based on "breastfed_yesterday" and "supplemental_food" variables.	numeric	1=yes; 0=no; 99=don't know/no response
raw_veg	In the last 7 days did the child eat fresh or raw fruits or vegetables?	numeric	1=yes; 0=no; 99=don't know/no response
seafood	In the last 7 days did the child eat any seafood?	numeric	1=yes; 0=no; 99=don't know/no response
eat_outside	In the last 7 days did the child eat any food outside the home?	numeric	1=yes; 0=no; 99=don't know/no response
risky_food	Indicator of any consumption of high-risk foods, based on "raw_veg", "seafood", and "eat_outside" variables	numeric	1=yes; 0=no; 99=don't know/no response
child_secretor	Child's secretor phenotype status	numeric	1=positive; 0=negative
child_lewis	Child's Lewis phenotype status	numeric	1=positive; 0=negative
mom_secretor	Mother's secretor phenotype status	numeric	1=positive; 0=negative
mon_lewis	Mother's Lewis phenotype status	numeric	1=positive; 0=negative
noro_dx	RT-PCR result for norovirus from acute stool sample	numeric	1=positive; 0=negative
ever_noro	Ever had a diagnosis of norovirus	numeric	positive integer
first_noro_visit	Visit number when the first norovirus diagnosis occurred	numeric	positive integer
sapo_dx	RT-PCR result for sapovirus from acute stool sample	numeric	1=positive; 0=negative
ever_sapo	Ever had a diagnosis of sapovirus	numeric	positive integer
first_sapo_visit	Visit number when the first sapovirus diagnosis occurred	numeric	positive integer
diarrhea_sx	AGE episode presented with diarrhea	numeric	1=yes; 0=no; 99=don't know/no response
vomit_sx	AGE episode presented with vomiting	numeric	1=yes; 0=no; 99=don't know/no response
diarrhea_start	Date of start of diarrhea symptoms	numeric	Date, mm/dd/yyyy
diarrhea_end	Date of end of diarrhea symptoms	numeric	Date, mm/dd/yyyy
vomit_start	Date of start of vomiting symptoms	numeric	Date, mm/dd/yyyy
vomit_end	Date of end of vomiting symptoms	numeric	Date, mm/dd/yyyy
num_stools	What was the maximum number of stools per 24 hour period that the child experienced since the symptoms started?	numeric	positive integer
fever	Has the child had fever since the diarrhea and/or vomiting symptoms began?	numeric	1=yes; 0=no; 99=don't know/no response
bloody_stool	Has your child had visible blood in the feces since symptoms began?	numeric	1=yes; 0=no; 99=don't know/no response
iv_fluid	Did your child receive intravenous liquid since symptoms began?	numeric	1=yes; 0=no; 99=don't know/no response
zinc	Did your child receive zinc since symptoms began?	numeric	1=yes; 0=no; 99=don't know/no response
other_meds	Did your child receive any other medicine in the last 7 days - not including oral rehydration solution?	numeric	1=yes; 0=no; 99=don't know/no response
clinic_tx	Was your child seen in a health center/health post or other clinic since the diarrhea/vomiting symptoms began?	numeric	1=yes; 0=no; 99=don't know/no response
er_tx	Was your child seen in the emergency room - but not hospitalized - since the diarrhea and/or vomiting symptoms began?	numeric	1=yes; 0=no; 99=don't know/no response
hospital_tx	Was your child hospitalized since the diarrhea and/or vomiting symptoms began?	numeric	1=yes; 0=no; 99=don't know/no response
