# Supplementary material for: Association between breastfeeding, host genetic factors, and calicivirus gastroenteritis in a Nicaraguan birth cohort
Source: PLoS One. 2022 Oct 14;17(10):e0267689. doi: 10.1371/journal.pone.0267689 (PMC9565698; doi:10.1371/journal.pone.0267689)
Supplement: S2 Dataset — (XLS) [file pone.0267689.s002.xls]

## Sheet: min_dataset_sapovirus
study_id	visit_num	obs_month	child_birth_weight	child_sex	delivery_mode	breastfed_ever	toilet	piped_water	breastfed_yesterday	supplemental_food	exclusive	mixed_feeding	raw_veg	seafood	eat_outside	risky_food	child_secretor	child_lewis	mom_secretor	mom_lewis	sapo_dx	ever_sapo	first_sapo_visit	diarrhea_sx	vomit_sx	diarrhea_start	diarrhea_end	vomit_start	vomit_end	num_stools	fever	bloody_stool	iv_fluid	zinc	other_meds	clinic_tx	er_tx	hospital_tx
001	1	1	2200	1	0	1	0	1	1	1	0	1	0	0	0	0	1	1	1	1	0	0		0	0
001	2	1	2200	1	0	1	0	1	1	1	0	1	0	0	0	0	1	1	1	1	0	0		0	0
001	3	1	2200	1	0	1	0	1	1	1	0	1	0	0	0	0	1	1	1	1	0	0		0	0
001	4	1	2200	1	0	1	0	1	1	1	0	1	0	0	0	0	1	1	1	1	0	0		0	0
001	5	2	2200	1	0	1	0	1	1	1	0	1	0	0	0	0	1	1	1	1	0	0		0	0
001	6	2	2200	1	0	1	0	1	1	1	0	1	0	0	0	0	1	1	1	1	0	0		0	0
001	7	2	2200	1	0	1	0	1	1	1	0	1	0	0	0	0	1	1	1	1	0	0		0	0
001	8	2	2200	1	0	1	0	1	1	0	1	0	0	0	0	0	1	1	1	1	0	0		0	0
001	9	3	2200	1	0	1	0	1	1	1	0	1	0	0	0	0	1	1	1	1	0	0		0	0
001	10	3	2200	1	0	1	0	1	1	1	0	1	0	0	0	0	1	1	1	1	0	0		0	0
001	11	3	2200	1	0	1	0	1	1	1	0	1	0	0	0	0	1	1	1	1	0	0		0	0
001	12	3	2200	1	0	1	0	1	1	1	0	1	0	0	0	0	1	1	1	1	0	0		0	0
001	13	4	2200	1	0	1	0	1	1	1	0	1	0	0	0	0	1	1	1	1	0	0		0	0
001	14	4	2200	1	0	1	0	1	1	1	0	1	0	0	0	0	1	1	1	1	0	0		0	0
001	15	4	2200	1	0	1	0	1	1	1	0	1	0	0	0	0	1	1	1	1	0	0		0	0
001	16	4	2200	1	0	1	0	1	1	1	0	1	0	0	0	0	1	1	1	1	0	0		0	0
001	17	5	2200	1	0	1	0	1	1	1	0	1	1	0	0	1	1	1	1	1	0	0		0	0
001	18	5	2200	1	0	1	0	1	1	1	0	1	1	0	0	1	1	1	1	1	0	0		0	0
001	19	5	2200	1	0	1	0	1	1	1	0	1	1	0	0	1	1	1	1	1	0	0		0	0
001	20	5	2200	1	0	1	0	1	1	1	0	1	1	0	0	1	1	1	1	1	0	0		0	0
001	21	6	2200	1	0	1	0	1	1	1	0	1	1	0	1	1	1	1	1	1	0	0		0	0
001	22	6	2200	1	0	1	0	1	1	1	0	1	1	0	1	1	1	1	1	1	0	0		0	0
001	23	6	2200	1	0	1	0	1	1	1	0	1	1	0	1	1	1	1	1	1	0	0		0	0
001	24	6	2200	1	0	1	0	1	1	1	0	1	1	0	1	1	1	1	1	1	0	0		0	0
001	25	7	2200	1	0	1	0	1	1	1	0	1	1	0	1	1	1	1	1	1	0	0		0	0
001	26	7	2200	1	0	1	0	1	1	1	0	1	1	0	1	1	1	1	1	1	0	0		0	0
001	27	7	2200	1	0	1	0	1	1	1	0	1	1	0	1	1	1	1	1	1	0	0		0	0
001	28	7	2200	1	0	1	0	1	1	1	0	1	1	0	1	1	1	1	1	1	0	0		0	0
001	29	8	2200	1	0	1	0	1	1	1	0	1	1	0	0	1	1	1	1	1	0	0		0	0
001	30	8	2200	1	0	1	0	1	1	1	0	1	1	0	0	1	1	1	1	1	0	0		0	0
001	31	8	2200	1	0	1	0	1	1	1	0	1	1	0	0	1	1	1	1	1	0	0		0	0
001	32	8	2200	1	0	1	0	1	1	1	0	1	1	0	0	1	1	1	1	1	0	0		0	0
001	33	9	2200	1	0	1	0	1	1	1	0	1	1	0	0	1	1	1	1	1	0	0		0	0
001	34	9	2200	1	0	1	0	1	1	1	0	1	1	0	0	1	1	1	1	1	0	0		0	0
001	35	9	2200	1	0	1	0	1	1	1	0	1	1	0	0	1	1	1	1	1	0	0		0	0
001	36	9	2200	1	0	1	0	1	1	1	0	1	1	0	0	1	1	1	1	1	0	0		0	0
001	37	10	2200	1	0	1	0	1	1	1	0	1	1	0	0	1	1	1	1	1	0	0		0	0
001	38	10	2200	1	0	1	0	1	1	1	0	1	1	0	0	1	1	1	1	1	0	0		0	0
001	39	10	2200	1	0	1	0	1	1	1	0	1	1	0	0	1	1	1	1	1	0	0		0	0
001	40	10	2200	1	0	1	0	1	1	1	0	1	1	0	0	1	1	1	1	1	0	0		0	0
001	41	11	2200	1	0	1	0	1	1	1	0	1	1	0	0	1	1	1	1	1	0	0		0	0
001	42	11	2200	1	0	1	0	1	1	1	0	1	1	0	0	1	1	1	1	1	0	0		0	0
001	43	11	2200	1	0	1	0	1	1	1	0	1	1	0	0	1	1	1	1	1	0	0		0	0
001	44	11	2200	1	0	1	0	1	1	1	0	1	1	0	0	1	1	1	1	1	0	0		0	0
001	46	12	2200	1	0	1	0	1	1	1	0	1	1	0	0	1	1	1	1	1	0	0		0	0
001	47	12	2200	1	0	1	0	1	1	1	0	1	1	0	0	1	1	1	1	1	0	0		0	0
001	48	12	2200	1	0	1	0	1	1	1	0	1	1	0	0	1	1	1	1	1	0	0		0	0
001	49	13	2200	1	0	1	0	1	1	1	0	1	1	0	0	1	1	1	1	1	0	0		0	0
001	50	13	2200	1	0	1	0	1	1	1	0	1	1	0	0	1	1	1	1	1	0	0		0	0
001	51	13	2200	1	0	1	0	1	1	1	0	1	1	0	0	1	1	1	1	1	0	0		0	0
001	52	13	2200	1	0	1	0	1	1	1	0	1	1	0	0	1	1	1	1	1	0	0		0	0
002	1	1	3000	1	1	1	1	1	1	0	1	0	0	0	1	1	1	1	1	1	0	0		0	0
002	2	1	3000	1	1	1	1	1	1	1	0	1	0	0	1	1	1	1	1	1	0	0		0	0
002	3	1	3000	1	1	1	1	1	1	1	0	1	0	0	1	1	1	1	1	1	0	0		0	0
002	4	1	3000	1	1	1	1	1	1	1	0	1	0	0	1	1	1	1	1	1	0	0		0	0
002	5	2	3000	1	1	1	1	1	1	1	0	1	0	0	0	0	1	1	1	1	0	0		0	0
002	6	2	3000	1	1	1	1	1	1	1	0	1	0	0	0	0	1	1	1	1	0	0		0	0
002	7	2	3000	1	1	1	1	1	1	1	0	1	0	0	0	0	1	1	1	1	0	0		0	0
002	8	2	3000	1	1	1	1	1	1	1	0	1	0	0	0	0	1	1	1	1	0	0		0	0
002	9	3	3000	1	1	1	1	1	1	1	0	1	0	0	0	0	1	1	1	1	0	0		0	0
002	10	3	3000	1	1	1	1	1	1	1	0	1	0	0	0	0	1	1	1	1	0	0		0	0
002	11	3	3000	1	1	1	1	1	1	1	0	1	0	0	0	0	1	1	1	1	0	0		0	0
002	12	3	3000	1	1	1	1	1	1	1	0	1	0	0	0	0	1	1	1	1	0	0		0	0
002	13	4	3000	1	1	1	1	1	1	1	0	1	0	0	0	0	1	1	1	1	0	0		0	0
002	14	4	3000	1	1	1	1	1	1	1	0	1	0	0	0	0	1	1	1	1	0	0		0	0
002	15	4	3000	1	1	1	1	1	1	1	0	1	0	0	0	0	1	1	1	1	0	0		0	0
002	16	4	3000	1	1	1	1	1	1	1	0	1	0	0	0	0	1	1	1	1	0	0		0	0
002	17	5	3000	1	1	1	1	1	1	1	0	1	1	0	0	1	1	1	1	1	0	0		0	0
002	18	5	3000	1	1	1	1	1	1	1	0	1	1	0	0	1	1	1	1	1	0	0		0	0
002	19	5	3000	1	1	1	1	1	1	1	0	1	1	0	0	1	1	1	1	1	0	0		0	0
002	20	5	3000	1	1	1	1	1	1	1	0	1	1	0	0	1	1	1	1	1	0	0		0	0
002	21	6	3000	1	1	1	1	1	1	1	0	1	1	1	0	1	1	1	1	1	0	0		0	0
002	22	6	3000	1	1	1	1	1	1	1	0	1	1	1	0	1	1	1	1	1	0	0		0	0
002	23	6	3000	1	1	1	1	1	1	99			1	1	0	1	1	1	1	1	0	0		0	0
002	24	6	3000	1	1	1	1	1	1	1	0	1	1	1	0	1	1	1	1	1	0	0		0	0
002	25	7	3000	1	1	1	1	1	1	1	0	1	1	0	0	1	1	1	1	1	0	0		0	0
002	26	7	3000	1	1	1	1	1	1	1	0	1	1	0	0	1	1	1	1	1	0	0		0	0
002	27	7	3000	1	1	1	1	1	1	1	0	1	1	0	0	1	1	1	1	1	0	0		0	0
002	28	7	3000	1	1	1	1	1	1	1	0	1	1	0	0	1	1	1	1	1	0	0		0	0
002	29	8	3000	1	1	1	1	1	1	1	0	1	1	1	0	1	1	1	1	1	0	0		0	0
002	30	8	3000	1	1	1	1	1	1	1	0	1	1	1	0	1	1	1	1	1	0	0		0	0
002	31	8	3000	1	1	1	1	1	1	1	0	1	1	1	0	1	1	1	1	1	0	0		0	0
002	32	8	3000	1	1	1	1	1	0	1	0	0	1	1	0	1	1	1	1	1	0	0		0	0
002	33	9	3000	1	1	1	1	1	0	1	0	0	0	1	0	1	1	1	1	1	0	0		0	0
002	34	9	3000	1	1	1	1	1	0	1	0	0	0	1	0	1	1	1	1	1	0	0		0	0
002	35	9	3000	1	1	1	1	1	0	1	0	0	0	1	0	1	1	1	1	1	0	0		0	0
002	36	9	3000	1	1	1	1	1	0	1	0	0	0	1	0	1	1	1	1	1	0	0		0	0
002	37	10	3000	1	1	1	1	1	0	1	0	0	1	1	0	1	1	1	1	1	0	0		0	0
002	38	10	3000	1	1	1	1	1	0	1	0	0	1	1	0	1	1	1	1	1	0	0		0	0
002	39	10	3000	1	1	1	1	1	0	1	0	0	1	1	0	1	1	1	1	1	0	0		0	0
002	40	10	3000	1	1	1	1	1	0	1	0	0	1	1	0	1	1	1	1	1	0	0		0	0
002	41	11	3000	1	1	1	1	1	0	1	0	0	1	1	1	1	1	1	1	1	0	0		0	0
002	42	11	3000	1	1	1	1	1	0	1	0	0	1	1	1	1	1	1	1	1	0	0		0	0
002	43	11	3000	1	1	1	1	1	0	1	0	0	1	1	1	1	1	1	1	1	0	0		0	0
002	44	11	3000	1	1	1	1	1	0	1	0	0	1	1	1	1	1	1	1	1	0	0		0	0
002	46	12	3000	1	1	1	1	1	0	1	0	0	1	1	0	1	1	1	1	1	0	0		0	0
002	47	12	3000	1	1	1	1	1	0	1	0	0	1	1	0	1	1	1	1	1	0	0		0	0
002	48	12	3000	1	1	1	1	1	0	1	0	0	1	1	0	1	1	1	1	1	0	0		0	0
002	49	13	3000	1	1	1	1	1	0	1	0	0	1	1	1	1	1	1	1	1	0	0		0	0
002	50	13	3000	1	1	1	1	1	0	1	0	0	1	1	1	1	1	1	1	1	0	0		0	0
002	51	13	3000	1	1	1	1	1	0	1	0	0	1	1	1	1	1	1	1	1	0	0		0	0
002	52	13	3000	1	1	1	1	1	0	1	0	0	1	1	1	1	1	1	1	1	0	0		0	0
003	1	1	2500	1	1	1	1	1	1	0	1	0	0	0	0	0	1	1			0	0		0	0
003	2	1	2500	1	1	1	1	1	1	0	1	0	0	0	0	0	1	1			0	0		0	0
003	3	1	2500	1	1	1	1	1	1	0	1	0	0	0	0	0	1	1			0	0		0	0
003	4	1	2500	1	1	1	1	1	1	0	1	0	0	0	0	0	1	1			0	0		0	0
003	5	2	2500	1	1	1	1	1	1	0	1	0	0	0	0	0	1	1			0	0		0	0
003	6	2	2500	1	1	1	1	1	1	1	0	1	0	0	0	0	1	1			0	0		0	0
003	7	2	2500	1	1	1	1	1	1	1	0	1	0	0	0	0	1	1			0	0		0	0
003	8	2	2500	1	1	1	1	1	1	1	0	1	0	0	0	0	1	1			0	0		0	0
003	9	3	2500	1	1	1	1	1	1	0	1	0	0	0	0	0	1	1			0	0		0	0
003	10	3	2500	1	1	1	1	1	1	1	0	1	0	0	0	0	1	1			0	0		0	0
003	11	3	2500	1	1	1	1	1	1	1	0	1	0	0	0	0	1	1			0	0		0	0
003	12	3	2500	1	1	1	1	1	1	1	0	1	0	0	0	0	1	1			0	0		1	0	2017-09-03				3	1	0	0	0	1	0	0	0
003	13	4	2500	1	1	1	1	1	1	1	0	1	0	0	0	0	1	1			0	0		1	0		2017-09-06			4	1	0	0	0	1	0	0	0
003	14	4	2500	1	1	1	1	1	1	1	0	1	0	0	0	0	1	1			0	0		0	0
003	15	4	2500	1	1	1	1	1	1	99			0	0	0	0	1	1			0	0		0	0
003	16	4	2500	1	1	1	1	1	1	1	0	1	0	0	0	0	1	1			0	0		0	0
003	17	5	2500	1	1	1	1	1	1	1	0	1	1	0	0	1	1	1			0	0		0	0
003	18	5	2500	1	1	1	1	1	1	1	0	1	1	0	0	1	1	1			0	0		0	0
003	19	5	2500	1	1	1	1	1	1	1	0	1	1	0	0	1	1	1			0	0		0	0
003	20	5	2500	1	1	1	1	1	1	1	0	1	1	0	0	1	1	1			0	0		0	0
003	21	6	2500	1	1	1	1	1	1	1	0	1	1	0	0	1	1	1			0	0		0	0
003	22	6	2500	1	1	1	1	1	1	1	0	1	1	0	0	1	1	1			0	0		0	0
003	23	6	2500	1	1	1	1	1	1	1	0	1	1	0	0	1	1	1			0	0		0	0
003	24	6	2500	1	1	1	1	1	1	1	0	1	1	0	0	1	1	1			0	0		0	0
004	1	1	2700	0	1	1	0	1	1	1	0	1	0	0	0	0	0	1	1	1	0	0		0	0
004	2	1	2700	0	1	1	0	1	1	1	0	1	0	0	0	0	0	1	1	1	0	0		0	0
004	3	1	2700	0	1	1	0	1	1	1	0	1	0	0	0	0	0	1	1	1	0	0		0	0
004	4	1	2700	0	1	1	0	1	1	1	0	1	0	0	0	0	0	1	1	1	0	0		0	0
004	5	2	2700	0	1	1	0	1	1	1	0	1	0	0	0	0	0	1	1	1	0	0		0	0
004	6	2	2700	0	1	1	0	1	1	1	0	1	0	0	0	0	0	1	1	1	0	0		0	0
004	7	2	2700	0	1	1	0	1	1	1	0	1	0	0	0	0	0	1	1	1	0	0		0	0
004	8	2	2700	0	1	1	0	1	1	1	0	1	0	0	0	0	0	1	1	1	0	0		0	0
004	9	3	2700	0	1	1	0	1	1	1	0	1	0	0	0	0	0	1	1	1	0	0		0	0
004	10	3	2700	0	1	1	0	1	1	1	0	1	0	0	0	0	0	1	1	1	0	0		0	0
004	11	3	2700	0	1	1	0	1	1	1	0	1	0	0	0	0	0	1	1	1	0	0		0	0
004	12	3	2700	0	1	1	0	1	1	1	0	1	0	0	0	0	0	1	1	1	0	0		0	1			2017-08-30	2017-08-30		1	0	0	0	1	1	0	0
004	13	4	2700	0	1	1	0	1	1	1	0	1	0	0	0	0	0	1	1	1	0	0		0	0
004	14	4	2700	0	1	1	0	1	1	1	0	1	0	0	0	0	0	1	1	1	0	0		0	0
004	15	4	2700	0	1	1	0	1	1	1	0	1	0	0	0	0	0	1	1	1	0	0		0	0
004	16	4	2700	0	1	1	0	1	1	1	0	1	0	0	0	0	0	1	1	1	0	0		0	0
004	17	5	2700	0	1	1	0	1	1	1	0	1	1	0	0	1	0	1	1	1	0	0		0	0
004	18	5	2700	0	1	1	0	1	1	1	0	1	1	0	0	1	0	1	1	1	0	0		0	0
004	19	5	2700	0	1	1	0	1	1	1	0	1	1	0	0	1	0	1	1	1	0	0		0	0
004	20	5	2700	0	1	1	0	1	1	1	0	1	1	0	0	1	0	1	1	1	0	0		0	0
004	21	6	2700	0	1	1	0	1	1	1	0	1	1	0	1	1	0	1	1	1	0	0		0	0
004	22	6	2700	0	1	1	0	1	1	1	0	1	1	0	1	1	0	1	1	1	0	0		0	0
004	23	6	2700	0	1	1	0	1	1	1	0	1	1	0	1	1	0	1	1	1	0	0		0	0
004	24	6	2700	0	1	1	0	1	1	1	0	1	1	0	1	1	0	1	1	1	0	0		0	0
004	25	7	2700	0	1	1	0	1	1	1	0	1	1	1	0	1	0	1	1	1	0	0		0	0
004	26	7	2700	0	1	1	0	1	1	1	0	1	1	1	0	1	0	1	1	1	0	0		0	0
004	27	7	2700	0	1	1	0	1	1	1	0	1	1	1	0	1	0	1	1	1	0	0		0	0
004	28	7	2700	0	1	1	0	1	1	1	0	1	1	1	0	1	0	1	1	1	0	0		0	0
004	29	8	2700	0	1	1	0	1	1	1	0	1	1	0	0	1	0	1	1	1	0	0		0	0
004	30	8	2700	0	1	1	0	1	1	1	0	1	1	0	0	1	0	1	1	1	0	0		0	0
004	31	8	2700	0	1	1	0	1	1	1	0	1	1	0	0	1	0	1	1	1	0	0		0	0
004	32	8	2700	0	1	1	0	1	1	1	0	1	1	0	0	1	0	1	1	1	0	0		0	0
004	33	9	2700	0	1	1	0	1	1	1	0	1	1	0	1	1	0	1	1	1	0	0		0	0
004	34	9	2700	0	1	1	0	1	1	1	0	1	1	0	1	1	0	1	1	1	0	0		0	0
004	35	9	2700	0	1	1	0	1	1	1	0	1	1	0	1	1	0	1	1	1	0	0		0	0
004	36	9	2700	0	1	1	0	1	1	1	0	1	1	0	1	1	0	1	1	1	0	0		0	0
004	37	10	2700	0	1	1	0	1	1	1	0	1	1	1	0	1	0	1	1	1	0	0		0	0
004	38	10	2700	0	1	1	0	1	1	1	0	1	1	1	0	1	0	1	1	1	0	0		0	0
004	39	10	2700	0	1	1	0	1	1	1	0	1	1	1	0	1	0	1	1	1	0	0		0	0
004	40	10	2700	0	1	1	0	1	1	1	0	1	1	1	0	1	0	1	1	1	0	0		0	0
004	41	11	2700	0	1	1	0	1	1	1	0	1	1	1	1	1	0	1	1	1	0	0		0	0
004	42	11	2700	0	1	1	0	1	1	1	0	1	1	1	1	1	0	1	1	1	0	0		0	0
004	43	11	2700	0	1	1	0	1	1	1	0	1	1	1	1	1	0	1	1	1	0	0		0	0
004	44	11	2700	0	1	1	0	1	1	1	0	1	1	1	1	1	0	1	1	1	0	0		0	0
004	46	12	2700	0	1	1	0	1	1	1	0	1	1	0	0	1	0	1	1	1	0	0		0	0
004	47	12	2700	0	1	1	0	1	1	1	0	1	1	0	0	1	0	1	1	1	0	0		0	0
004	48	12	2700	0	1	1	0	1	1	1	0	1	1	0	0	1	0	1	1	1	0	0		0	0
004	49	13	2700	0	1	1	0	1	1	1	0	1					0	1	1	1	0	0		0	0
004	50	13	2700	0	1	1	0	1	1	1	0	1					0	1	1	1	0	0		0	0
004	51	13	2700	0	1	1	0	1	1	1	0	1					0	1	1	1	0	0		0	0
005	1	1	3600	1	1	1	1	1	1	1	0	1					1	1	1	1	0	0		0	0
005	2	1	3600	1	1	1	1	1	1	1	0	1					1	1	1	1	0	0		0	0
005	3	1	3600	1	1	1	1	1	1	1	0	1					1	1	1	1	0	0		0	0
005	5	2	3600	1	1	1	1	1	1	1	0	1	0	0	0	0	1	1	1	1	0	0		0	0
005	5	2	3600	1	1	1	1	1	1	1	0	1	0	0	0	0	1	1	1	1	0	0		0	0
005	6	2	3600	1	1	1	1	1	1	1	0	1	0	0	0	0	1	1	1	1	0	0		0	0
005	7	2	3600	1	1	1	1	1	1	1	0	1	0	0	0	0	1	1	1	1	0	0		0	0
005	8	2	3600	1	1	1	1	1	1	1	0	1	0	0	0	0	1	1	1	1	0	0		0	0
005	9	3	3600	1	1	1	1	1	1	0	1	0	0	0	0	0	1	1	1	1	0	0		0	0
005	10	3	3600	1	1	1	1	1	1	1	0	1	0	0	0	0	1	1	1	1	0	0		0	0
005	11	3	3600	1	1	1	1	1	1	1	0	1	0	0	0	0	1	1	1	1	0	0		0	0
005	12	3	3600	1	1	1	1	1	1	1	0	1	0	0	0	0	1	1	1	1	0	0		0	0
005	13	4	3600	1	1	1	1	1	1	1	0	1	0	0	0	0	1	1	1	1	0	0		0	0
005	14	4	3600	1	1	1	1	1	1	1	0	1	0	0	0	0	1	1	1	1	0	0		0	0
005	15	4	3600	1	1	1	1	1	1	1	0	1	0	0	0	0	1	1	1	1	0	0		0	0
005	16	4	3600	1	1	1	1	1	1	1	0	1	0	0	0	0	1	1	1	1	0	0		0	0
005	17	5	3600	1	1	1	1	1	1	1	0	1	1	0	0	1	1	1	1	1	0	0		0	0
005	18	5	3600	1	1	1	1	1	1	1	0	1	1	0	0	1	1	1	1	1	0	0		0	0
005	19	5	3600	1	1	1	1	1	1	1	0	1	1	0	0	1	1	1	1	1	0	0		0	0
005	20	5	3600	1	1	1	1	1	1	1	0	1	1	0	0	1	1	1	1	1	0	0		0	0
005	21	6	3600	1	1	1	1	1	1	1	0	1	0	0	0	0	1	1	1	1	0	0		0	0
005	22	6	3600	1	1	1	1	1	1	1	0	1	0	0	0	0	1	1	1	1	0	0		0	0
005	23	6	3600	1	1	1	1	1	0	1	0	0	0	0	0	0	1	1	1	1	0	0		0	0
005	24	6	3600	1	1	1	1	1	0	1	0	0	0	0	0	0	1	1	1	1	0	0		0	0
005	25	7	3600	1	1	1	1	1	0	1	0	0	1	1	0	1	1	1	1	1	0	0		0	0
005	26	7	3600	1	1	1	1	1	1	0	1	0	1	1	0	1	1	1	1	1	0	0		0	0
005	28	7	3600	1	1	1	1	1	0	1	0	0	1	1	0	1	1	1	1	1	0	0		0	0
005	29	8	3600	1	1	1	1	1	0	0	0	0	1	0	0	1	1	1	1	1	0	0		0	0
005	30	8	3600	1	1	1	1	1	0	1	0	0	1	0	0	1	1	1	1	1	0	0		0	0
005	31	8	3600	1	1	1	1	1	0	1	0	0	1	0	0	1	1	1	1	1	0	0		0	0
005	32	8	3600	1	1	1	1	1	0	1	0	0	1	0	0	1	1	1	1	1	0	0		0	0
005	33	9	3600	1	1	1	1	1	0	1	0	0	1	1	0	1	1	1	1	1	0	0		0	0
005	34	9	3600	1	1	1	1	1	0	1	0	0	1	1	0	1	1	1	1	1	0	0		0	0
005	35	9	3600	1	1	1	1	1	0	1	0	0	1	1	0	1	1	1	1	1	0	0		0	0
005	36	9	3600	1	1	1	1	1	0	1	0	0	1	1	0	1	1	1	1	1	0	0		0	0
005	37	10	3600	1	1	1	1	1	0	1	0	0	1	1	0	1	1	1	1	1	0	0		0	0
005	38	10	3600	1	1	1	1	1	0	1	0	0	1	1	0	1	1	1	1	1	0	0		0	0
005	39	10	3600	1	1	1	1	1	0	1	0	0	1	1	0	1	1	1	1	1	0	0		1	0	2018-03-11				8	1	0	0	1	0	1	0	0
005	40	10	3600	1	1	1	1	1	0	1	0	0	1	1	0	1	1	1	1	1	0	0		1	0		2018-03-16			10	1	0	0	1	1	1	0	0
005	41	11	3600	1	1	1	1	1	0	1	0	0	1	1	1	1	1	1	1	1	0	0		0	0
005	42	11	3600	1	1	1	1	1	0	1	0	0	1	1	1	1	1	1	1	1	0	0		0	0
005	43	11	3600	1	1	1	1	1	0	1	0	0	1	1	1	1	1	1	1	1	0	0		0	0
005	44	11	3600	1	1	1	1	1	0	1	0	0	1	1	1	1	1	1	1	1	0	0		0	0
005	46	12	3600	1	1	1	1	1	0	1	0	0	1	0	0	1	1	1	1	1	0	0		0	0
005	47	12	3600	1	1	1	1	1	0	1	0	0	1	0	0	1	1	1	1	1	0	0		0	0
005	48	12	3600	1	1	1	1	1	0	1	0	0	1	0	0	1	1	1	1	1	0	0		0	0
005	49	13	3600	1	1	1	1	1	0	1	0	0					1	1	1	1	0	0		0	0
005	51	13	3600	1	1	1	1	1	0	1	0	0					1	1	1	1	0	0		0	0
006	1	1	3430	1	0	1	1	1	1	1	0	1	0	0	0	0	1	1			0	0		99	0
006	2	1	3430	1	0	1	1	1	1	1	0	1	0	0	0	0	1	1			0	0		0	0
006	3	1	3430	1	0	1	1	1	1	1	0	1	0	0	0	0	1	1			0	0		0	0
006	4	1	3430	1	0	1	1	1	1	1	0	1	0	0	0	0	1	1			0	0		0	0
006	5	2	3430	1	0	1	1	1	1	1	0	1	0	0	0	0	1	1			0	0		0	0
006	6	2	3430	1	0	1	1	1	1	1	0	1	0	0	0	0	1	1			0	0		0	0
006	7	2	3430	1	0	1	1	1	1	1	0	1	0	0	0	0	1	1			0	0		0	0
006	8	2	3430	1	0	1	1	1	1	1	0	1	0	0	0	0	1	1			0	0		0	0
006	9	3	3430	1	0	1	1	1	1	1	0	1	0	0	0	0	1	1			0	0		0	0
006	10	3	3430	1	0	1	1	1	1	1	0	1	0	0	0	0	1	1			0	0		0	0
006	12	3	3430	1	0	1	1	1	0	1	0	0	0	0	0	0	1	1			0	0		0	0
006	13	4	3430	1	0	1	1	1	0	1	0	0					1	1			0	0		0	0
006	14	4	3430	1	0	1	1	1	0	1	0	0					1	1			0	0		0	0
006	15	4	3430	1	0	1	1	1	0	1	0	0					1	1			0	0		0	0
006	17	5	3430	1	0	1	1	1	0	1	0	0	0	0	0	0	1	1			0	0		0	0
006	18	5	3430	1	0	1	1	1	0	1	0	0	0	0	0	0	1	1			0	0		0	0
006	19	5	3430	1	0	1	1	1	0	1	0	0	0	0	0	0	1	1			0	0		0	0
006	20	5	3430	1	0	1	1	1	0	1	0	0	0	0	0	0	1	1			0	0		0	0
006	21	6	3430	1	0	1	1	1	0	1	0	0	0	0	0	0	1	1			0	0		0	0
006	22	6	3430	1	0	1	1	1	0	1	0	0	0	0	0	0	1	1			0	0		0	0
006	23	6	3430	1	0	1	1	1	0	1	0	0	0	0	0	0	1	1			0	0		0	0
006	24	6	3430	1	0	1	1	1	0	1	0	0	0	0	0	0	1	1			0	0		0	0
006	25	7	3430	1	0	1	1	1	0	1	0	0	0	0	0	0	1	1			0	0		0	0
006	26	7	3430	1	0	1	1	1	0	1	0	0	0	0	0	0	1	1			0	0		0	0
006	27	7	3430	1	0	1	1	1	0	1	0	0	0	0	0	0	1	1			0	0		0	0
006	28	7	3430	1	0	1	1	1	0	1	0	0	0	0	0	0	1	1			0	0		0	0
006	29	8	3430	1	0	1	1	1	0	1	0	0	1	0	0	1	1	1			0	0		0	0
006	30	8	3430	1	0	1	1	1	0	1	0	0	1	0	0	1	1	1			0	0		0	0
006	31	8	3430	1	0	1	1	1	0	1	0	0	1	0	0	1	1	1			0	0		0	0
006	32	8	3430	1	0	1	1	1	0	1	0	0	1	0	0	1	1	1			0	0		0	0
006	33	9	3430	1	0	1	1	1	0	1	0	0	0	0	0	0	1	1			0	0		0	0
006	34	9	3430	1	0	1	1	1	0	1	0	0	0	0	0	0	1	1			0	0		0	0
006	35	9	3430	1	0	1	1	1	0	1	0	0	0	0	0	0	1	1			0	0		0	0
006	36	9	3430	1	0	1	1	1	0	1	0	0	0	0	0	0	1	1			0	0		0	0
006	37	10	3430	1	0	1	1	1	0	1	0	0	1	0	1	1	1	1			0	0		0	0
006	38	10	3430	1	0	1	1	1	0	1	0	0	1	0	1	1	1	1			0	0		0	0
006	39	10	3430	1	0	1	1	1	0	1	0	0	1	0	1	1	1	1			0	0		0	0
006	40	10	3430	1	0	1	1	1	0	1	0	0	1	0	1	1	1	1			0	0		0	0
006	41	11	3430	1	0	1	1	1	0	1	0	0					1	1			0	0		0	0
006	42	11	3430	1	0	1	1	1	0	1	0	0					1	1			0	0		0	0
006	43	11	3430	1	0	1	1	1	0	1	0	0					1	1			0	0		0	0
006	46	12	3430	1	0	1	1	1	0	1	0	0	1	0	1	1	1	1			0	0		0	0
006	47	12	3430	1	0	1	1	1	0	1	0	0	1	0	1	1	1	1			0	0		0	0
006	48	12	3430	1	0	1	1	1	0	1	0	0	1	0	1	1	1	1			0	0		0	0
006	49	13	3430	1	0	1	1	1	0	1	0	0					1	1			0	0		0	0
006	51	13	3430	1	0	1	1	1	0	1	0	0					1	1			0	0		0	0
007	1	1	3550	1	0	1	1	1	0	1	0	0	0	0	0	0	1	1			0	0		0	0
007	2	1	3550	1	0	1	1	1	1	1	0	1	0	0	0	0	1	1			0	0		0	0
007	3	1	3550	1	0	1	1	1	0	1	0	0	0	0	0	0	1	1			0	0		0	0
007	4	1	3550	1	0	1	1	1	1	1	0	1	0	0	0	0	1	1			0	0		0	0
007	5	2	3550	1	0	1	1	1	0	1	0	0	0	0	0	0	1	1			0	0		0	0
007	6	2	3550	1	0	1	1	1	0	1	0	0	0	0	0	0	1	1			0	0		0	0
007	7	2	3550	1	0	1	1	1	1	1	0	1	0	0	0	0	1	1			0	0		0	0
007	8	2	3550	1	0	1	1	1	1	1	0	1	0	0	0	0	1	1			0	0		0	0
007	9	3	3550	1	0	1	1	1	0	1	0	0	0	0	0	0	1	1			0	0		0	0
007	10	3	3550	1	0	1	1	1	0	1	0	0	0	0	0	0	1	1			0	0		0	0
007	11	3	3550	1	0	1	1	1	1	1	0	1	0	0	0	0	1	1			0	0		0	0
007	12	3	3550	1	0	1	1	1	0	1	0	0	0	0	0	0	1	1			0	0		0	0
007	13	4	3550	1	0	1	1	1	1	1	0	1	0	0	0	0	1	1			0	0		0	0
007	14	4	3550	1	0	1	1	1	0	1	0	0	0	0	0	0	1	1			0	0		0	0
007	15	4	3550	1	0	1	1	1	0	1	0	0	0	0	0	0	1	1			0	0		0	0
007	16	4	3550	1	0	1	1	1	0	1	0	0	0	0	0	0	1	1			0	0		0	0
007	17	5	3550	1	0	1	1	1	0	1	0	0	0	0	0	0	1	1			0	0		0	0
007	18	5	3550	1	0	1	1	1	0	1	0	0	0	0	0	0	1	1			0	0		0	0
007	19	5	3550	1	0	1	1	1	0	1	0	0	0	0	0	0	1	1			0	0		0	0
007	20	5	3550	1	0	1	1	1	0	1	0	0	0	0	0	0	1	1			0	0		0	0
007	21	6	3550	1	0	1	1	1	0	1	0	0	0	0	0	0	1	1			0	0		0	0
007	22	6	3550	1	0	1	1	1	0	1	0	0	0	0	0	0	1	1			0	0		0	0
007	23	6	3550	1	0	1	1	1	0	1	0	0	0	0	0	0	1	1			0	0		0	0
007	24	6	3550	1	0	1	1	1	0	1	0	0	0	0	0	0	1	1			0	0		0	0
007	25	7	3550	1	0	1	1	1	0	1	0	0	1	0	0	1	1	1			0	0		0	0
007	26	7	3550	1	0	1	1	1	1	1	0	1	1	0	0	1	1	1			0	0		0	0
007	27	7	3550	1	0	1	1	1	0	1	0	0	1	0	0	1	1	1			0	0		0	0
007	28	7	3550	1	0	1	1	1	0	0	0	0	1	0	0	1	1	1			0	0		0	0
007	30	8	3550	1	0	1	1	1	0	0	0	0	1	0	0	1	1	1			0	0		0	0
007	31	8	3550	1	0	1	1	1	0	1	0	0	1	0	0	1	1	1			0	0		0	0
007	32	8	3550	1	0	1	1	1	0	1	0	0	1	0	0	1	1	1			0	0		0	0
007	33	9	3550	1	0	1	1	1	0	1	0	0	1	0	1	1	1	1			0	0		0	0
007	34	9	3550	1	0	1	1	1	0	1	0	0	1	0	1	1	1	1			0	0		0	0
007	35	9	3550	1	0	1	1	1	0	1	0	0	1	0	1	1	1	1			0	0		0	0
007	36	9	3550	1	0	1	1	1	0	1	0	0	1	0	1	1	1	1			0	0		0	0
007	37	10	3550	1	0	1	1	1	0	1	0	0	1	0	1	1	1	1			0	0		0	0
007	38	10	3550	1	0	1	1	1	0	1	0	0	1	0	1	1	1	1			0	0		0	0
007	40	10	3550	1	0	1	1	1	0	1	0	0	1	0	1	1	1	1			0	0		0	0
007	41	11	3550	1	0	1	1	1	0	1	0	0					1	1			0	0		0	0
007	42	11	3550	1	0	1	1	1	0	1	0	0					1	1			0	0		0	0
007	43	11	3550	1	0	1	1	1	0	1	0	0					1	1			0	0		0	0
007	46	12	3550	1	0	1	1	1	0	1	0	0	1	1	1	1	1	1			0	0		0	0
007	47	12	3550	1	0	1	1	1	1	1	0	1	1	1	1	1	1	1			0	0		0	0
007	48	12	3550	1	0	1	1	1	0	1	0	0	1	1	1	1	1	1			0	0		0	0
007	49	13	3550	1	0	1	1	1	0	1	0	0	1	0	0	1	1	1			0	0		0	0
007	50	13	3550	1	0	1	1	1	0	1	0	0	1	0	0	1	1	1			0	0		0	0
007	51	13	3550	1	0	1	1	1	0	1	0	0	1	0	0	1	1	1			0	0		0	0
007	52	13	3550	1	0	1	1	1	0	1	0	0	1	0	0	1	1	1			0	0		0	0
008	1	1	3400	1	0	1	1	1	1	1	0	1	0	0	0	0	1	1			0	0		0	0
008	2	1	3400	1	0	1	1	1	1	1	0	1	0	0	0	0	1	1			0	0		0	0
008	3	1	3400	1	0	1	1	1	1	0	1	0	0	0	0	0	1	1			0	0		0	0
008	4	1	3400	1	0	1	1	1	1	1	0	1	0	0	0	0	1	1			0	0		0	0
008	5	2	3400	1	0	1	1	1	1	0	1	0	0	0	0	0	1	1			0	0		0	0
008	6	2	3400	1	0	1	1	1	1	0	1	0	0	0	0	0	1	1			0	0		0	0
008	7	2	3400	1	0	1	1	1	1	1	0	1	0	0	0	0	1	1			0	0		0	0
008	8	2	3400	1	0	1	1	1	1	1	0	1	0	0	0	0	1	1			0	0		0	0
008	9	3	3400	1	0	1	1	1	1	1	0	1					1	1			0	0		0	0
008	10	3	3400	1	0	1	1	1	1	1	0	1					1	1			0	0		0	0
008	11	3	3400	1	0	1	1	1	1	1	0	1					1	1			0	0		0	0
009	1	1	2600	0	1	1	1	1	1	0	1	0	0	0	0	0	1	1			0	0		0	0
009	2	1	2600	0	1	1	1	1	1	1	0	1	0	0	0	0	1	1			0	0		0	0
009	3	1	2600	0	1	1	1	1	1	1	0	1	0	0	0	0	1	1			0	0		0	0
009	4	1	2600	0	1	1	1	1	1	0	1	0	0	0	0	0	1	1			0	0		0	0
009	5	2	2600	0	1	1	1	1	1	1	0	1	0	0	0	0	1	1			0	0		0	0
009	6	2	2600	0	1	1	1	1	1	1	0	1	0	0	0	0	1	1			0	0		0	0
009	7	2	2600	0	1	1	1	1	1	1	0	1	0	0	0	0	1	1			0	0		0	0
009	8	2	2600	0	1	1	1	1	1	1	0	1	0	0	0	0	1	1			0	0		0	0
009	9	3	2600	0	1	1	1	1	1	1	0	1					1	1			0	0		0	0
009	10	3	2600	0	1	1	1	1	1	1	0	1					1	1			0	0		0	0
009	11	3	2600	0	1	1	1	1									1	1			0	0
010	1	1	2250	1	0	1	1	1	1	1	0	1	0	0	0	0	1	1			0	0		0	0
010	2	1	2250	1	0	1	1	1	0	1	0	0	0	0	0	0	1	1			0	0		1	1	2017-06-28		2017-06-28	2017-07-01	6	0	0	0	0	1	1	0	0
010	3	1	2250	1	0	1	1	1	1	1	0	1	0	0	0	0	1	1			0	0		1	1		2017-07-05	2017-06-28	2017-07-01	6	0	0	0	0	1
010	4	1	2250	1	0	1	1	1	1	1	0	1	0	0	0	0	1	1			0	0		0	0
010	5	2	2250	1	0	1	1	1	1	1	0	1	0	0	0	0	1	1			0	0		0	0
010	6	2	2250	1	0	1	1	1	0	1	0	0	0	0	0	0	1	1			0	0		0	0
010	7	2	2250	1	0	1	1	1	0	1	0	0	0	0	0	0	1	1			0	0		0	0
010	8	2	2250	1	0	1	1	1	0	1	0	0	0	0	0	0	1	1			0	0		0	0
010	9	3	2250	1	0	1	1	1	0	1	0	0	0	0	0	0	1	1			0	0		0	0
010	10	3	2250	1	0	1	1	1	0	1	0	0	0	0	0	0	1	1			0	0		0	0
010	11	3	2250	1	0	1	1	1	0	1	0	0	0	0	0	0	1	1			0	0		0	0
010	12	3	2250	1	0	1	1	1	0	1	0	0	0	0	0	0	1	1			0	0		0	0
010	13	4	2250	1	0	1	1	1	0	1	0	0	0	0	0	0	1	1			0	0		0	0
010	14	4	2250	1	0	1	1	1	1	1	0	1	0	0	0	0	1	1			0	0		0	0
010	15	4	2250	1	0	1	1	1	0	1	0	0	0	0	0	0	1	1			0	0		0	0
010	16	4	2250	1	0	1	1	1	0	0	0	0	0	0	0	0	1	1			0	0		0	0
010	17	5	2250	1	0	1	1	1	0	1	0	0	0	0	0	0	1	1			0	0		0	0
010	18	5	2250	1	0	1	1	1	0	1	0	0	0	0	0	0	1	1			0	0		0	0
010	19	5	2250	1	0	1	1	1	0	1	0	0	0	0	0	0	1	1			0	0		0	0
010	20	5	2250	1	0	1	1	1	0	1	0	0	0	0	0	0	1	1			0	0		0	0
010	21	6	2250	1	0	1	1	1	0	1	0	0	0	0	0	0	1	1			0	0		0	0
010	22	6	2250	1	0	1	1	1	0	1	0	0	0	0	0	0	1	1			0	0		0	0
010	23	6	2250	1	0	1	1	1	0	1	0	0	0	0	0	0	1	1			0	0		0	0
010	24	6	2250	1	0	1	1	1	0	1	0	0	0	0	0	0	1	1			0	0		0	0
010	25	7	2250	1	0	1	1	1	0	1	0	0	0	1	0	1	1	1			0	0		0	0
010	26	7	2250	1	0	1	1	1	0	1	0	0	0	1	0	1	1	1			0	0		0	0
010	28	7	2250	1	0	1	1	1	0	1	0	0	0	1	0	1	1	1			0	0		0	0
010	29	8	2250	1	0	1	1	1	0	1	0	0	1	1	0	1	1	1			0	0		0	0
010	30	8	2250	1	0	1	1	1	0	1	0	0	1	1	0	1	1	1			0	0		0	0
010	31	8	2250	1	0	1	1	1	0	1	0	0	1	1	0	1	1	1			0	0		0	0
010	32	8	2250	1	0	1	1	1	0	1	0	0	1	1	0	1	1	1			0	0		0	0
010	33	9	2250	1	0	1	1	1	0	1	0	0	1	0	0	1	1	1			0	0		0	0
010	34	9	2250	1	0	1	1	1	0	1	0	0	1	0	0	1	1	1			0	0		0	0
010	35	9	2250	1	0	1	1	1	0	1	0	0	1	0	0	1	1	1			0	0		0	0
010	36	9	2250	1	0	1	1	1	0	1	0	0	1	0	0	1	1	1			0	0		0	0
010	37	10	2250	1	0	1	1	1	0	1	0	0	1	0	0	1	1	1			0	0		0	0
010	38	10	2250	1	0	1	1	1	0	1	0	0	1	0	0	1	1	1			0	0		0	0
010	39	10	2250	1	0	1	1	1	0	1	0	0	1	0	0	1	1	1			0	0		0	0
010	40	10	2250	1	0	1	1	1	0	1	0	0	1	0	0	1	1	1			0	0		0	0
010	41	11	2250	1	0	1	1	1	0	1	0	0	1	0	0	1	1	1			0	0		0	0
010	42	11	2250	1	0	1	1	1	0	1	0	0	1	0	0	1	1	1			0	0		0	0
010	43	11	2250	1	0	1	1	1	0	0	0	0	1	0	0	1	1	1			0	0		0	0
010	44	11	2250	1	0	1	1	1	0	1	0	0	1	0	0	1	1	1			0	0		0	0
010	45	12	2250	1	0	1	1	1	0	1	0	0	1	0	1	1	1	1			0	0		0	1			2018-05-03	2018-05-03		0	0	0	0	0	0	1	1
010	46	12	2250	1	0	1	1	1	0	1	0	0	1	0	1	1	1	1			0	0		0	0
010	47	12	2250	1	0	1	1	1	0	1	0	0	1	0	1	1	1	1			0	0		0	0
010	49	13	2250	1	0	1	1	1	0	1	0	0	1	0	1	1	1	1			0	0		0	0
010	50	13	2250	1	0	1	1	1	0	1	0	0	1	0	1	1	1	1			0	0		0	0
010	51	13	2250	1	0	1	1	1	0	1	0	0	1	0	1	1	1	1			0	0		0	0
010	52	13	2250	1	0	1	1	1	0	1	0	0	1	0	1	1	1	1			0	0		0	0
011	1	1	3100	1	0	1	1	1	1	1	0	1	0	0	0	0	0	0	1	1	0	0		0	0
011	2	1	3100	1	0	1	1	1	1	1	0	1	0	0	0	0	0	0	1	1	0	0		0	0
011	3	1	3100	1	0	1	1	1	1	1	0	1	0	0	0	0	0	0	1	1	0	0		0	0
011	4	1	3100	1	0	1	1	1	1	1	0	1	0	0	0	0	0	0	1	1	0	0		0	0
011	5	2	3100	1	0	1	1	1	1	1	0	1	0	0	0	0	0	0	1	1	0	0		0	0
011	6	2	3100	1	0	1	1	1	1	1	0	1	0	0	0	0	0	0	1	1	0	0		0	0
011	7	2	3100	1	0	1	1	1	1	1	0	1	0	0	0	0	0	0	1	1	0	0		0	0
011	8	2	3100	1	0	1	1	1	1	1	0	1	0	0	0	0	0	0	1	1	0	0		0	0
011	9	3	3100	1	0	1	1	1	1	1	0	1	0	0	0	0	0	0	1	1	0	0		0	0
011	10	3	3100	1	0	1	1	1	1	1	0	1	0	0	0	0	0	0	1	1	0	0		0	0
011	11	3	3100	1	0	1	1	1	1	1	0	1	0	0	0	0	0	0	1	1	0	0		0	0
011	12	3	3100	1	0	1	1	1	1	1	0	1	0	0	0	0	0	0	1	1	0	0		0	0
011	13	4	3100	1	0	1	1	1	1	1	0	1	0	0	0	0	0	0	1	1	0	0		0	0
011	14	4	3100	1	0	1	1	1	1	1	0	1	0	0	0	0	0	0	1	1	0	0		0	0
011	15	4	3100	1	0	1	1	1	1	1	0	1	0	0	0	0	0	0	1	1	0	0		0	0
011	16	4	3100	1	0	1	1	1	1	1	0	1	0	0	0	0	0	0	1	1	0	0		0	0
011	17	5	3100	1	0	1	1	1	1	1	0	1	1	0	0	1	0	0	1	1	0	0		0	0
011	18	5	3100	1	0	1	1	1	1	1	0	1	1	0	0	1	0	0	1	1	0	0		0	0
011	19	5	3100	1	0	1	1	1	1	1	0	1	1	0	0	1	0	0	1	1	0	0		0	0
011	20	5	3100	1	0	1	1	1	1	1	0	1	1	0	0	1	0	0	1	1	0	0		0	0
011	21	6	3100	1	0	1	1	1	1	1	0	1	1	0	1	1	0	0	1	1	0	0		0	0
011	22	6	3100	1	0	1	1	1	1	1	0	1	1	0	1	1	0	0	1	1	0	0		0	0
011	23	6	3100	1	0	1	1	1	1	1	0	1	1	0	1	1	0	0	1	1	0	0		0	0
011	24	6	3100	1	0	1	1	1	1	1	0	1	1	0	1	1	0	0	1	1	0	0		0	0
011	25	7	3100	1	0	1	1	1	1	1	0	1	1	1	1	1	0	0	1	1	0	0		0	0
011	26	7	3100	1	0	1	1	1	1	1	0	1	1	1	1	1	0	0	1	1	0	0		0	0
011	28	7	3100	1	0	1	1	1	1	1	0	1	1	1	1	1	0	0	1	1	0	0		0	0
011	29	8	3100	1	0	1	1	1	1	1	0	1	1	0	0	1	0	0	1	1	0	0		0	0
011	30	8	3100	1	0	1	1	1	1	1	0	1	1	0	0	1	0	0	1	1	0	0		0	0
011	31	8	3100	1	0	1	1	1	1	1	0	1	1	0	0	1	0	0	1	1	0	0		0	0
011	32	8	3100	1	0	1	1	1	1	1	0	1	1	0	0	1	0	0	1	1	0	0		0	0
011	33	9	3100	1	0	1	1	1	1	1	0	1	1	0	0	1	0	0	1	1	0	0		0	0
011	34	9	3100	1	0	1	1	1	1	1	0	1	1	0	0	1	0	0	1	1	0	0		0	0
011	35	9	3100	1	0	1	1	1	1	1	0	1	1	0	0	1	0	0	1	1	0	0		0	0
011	36	9	3100	1	0	1	1	1	1	1	0	1	1	0	0	1	0	0	1	1	0	0		0	0
011	37	10	3100	1	0	1	1	1	1	1	0	1	1	0	0	1	0	0	1	1	0	0		0	0
011	38	10	3100	1	0	1	1	1	1	1	0	1	1	0	0	1	0	0	1	1	0	0		0	0
011	39	10	3100	1	0	1	1	1	1	1	0	1	1	0	0	1	0	0	1	1	0	0		0	0
011	40	10	3100	1	0	1	1	1	1	1	0	1	1	0	0	1	0	0	1	1	0	0		0	0
011	41	11	3100	1	0	1	1	1	1	1	0	1	1	0	0	1	0	0	1	1	0	0		0	0
011	42	11	3100	1	0	1	1	1	1	1	0	1	1	0	0	1	0	0	1	1	0	0		0	0
011	43	11	3100	1	0	1	1	1	1	1	0	1	1	0	0	1	0	0	1	1	0	0		0	0
011	44	11	3100	1	0	1	1	1	1	1	0	1	1	0	0	1	0	0	1	1	0	0		0	0
011	45	12	3100	1	0	1	1	1	1	1	0	1	0	0	0	0	0	0	1	1	0	0		0	0
011	46	12	3100	1	0	1	1	1	1	1	0	1	0	0	0	0	0	0	1	1	0	0		0	0
011	47	12	3100	1	0	1	1	1	1	1	0	1	0	0	0	0	0	0	1	1	0	0		0	0
011	48	12	3100	1	0	1	1	1	1	1	0	1	0	0	0	0	0	0	1	1	0	0		0	0
011	49	13	3100	1	0	1	1	1	1	1	0	1	0	1	0	1	0	0	1	1	0	0		0	0
011	50	13	3100	1	0	1	1	1	1	1	0	1	0	1	0	1	0	0	1	1	0	0		0	0
011	52	13	3100	1	0	1	1	1	1	1	0	1	0	1	0	1	0	0	1	1	0	0		0	0
012	1	1	2500	1	0	1	0	1	1	1	0	1	0	0	0	0	1	1	1	1	0	0		0	0
012	2	1	2500	1	0	1	0	1	1	1	0	1	0	0	0	0	1	1	1	1	0	0		0	0
012	3	1	2500	1	0	1	0	1	1	1	0	1	0	0	0	0	1	1	1	1	0	0		0	0
012	4	1	2500	1	0	1	0	1	1	1	0	1	0	0	0	0	1	1	1	1	0	0		0	0
012	5	2	2500	1	0	1	0	1	1	1	0	1	0	0	0	0	1	1	1	1	0	0		0	0
012	6	2	2500	1	0	1	0	1	1	1	0	1	0	0	0	0	1	1	1	1	0	0		0	0
012	7	2	2500	1	0	1	0	1	1	1	0	1	0	0	0	0	1	1	1	1	0	0		0	0
012	8	2	2500	1	0	1	0	1	1	1	0	1	0	0	0	0	1	1	1	1	0	0		0	0
012	9	3	2500	1	0	1	0	1	1	1	0	1	0	0	0	0	1	1	1	1	0	0		0	0
012	10	3	2500	1	0	1	0	1	1	1	0	1	0	0	0	0	1	1	1	1	0	0		0	0
012	11	3	2500	1	0	1	0	1	1	1	0	1	0	0	0	0	1	1	1	1	0	0		0	0
012	12	3	2500	1	0	1	0	1	1	1	0	1	0	0	0	0	1	1	1	1	0	0		0	0
012	13	4	2500	1	0	1	0	1	1	1	0	1	0	0	0	0	1	1	1	1	0	0		0	0
012	14	4	2500	1	0	1	0	1	1	1	0	1	0	0	0	0	1	1	1	1	0	0		0	0
012	15	4	2500	1	0	1	0	1	1	1	0	1	0	0	0	0	1	1	1	1	0	0		0	0
012	16	4	2500	1	0	1	0	1	1	1	0	1	0	0	0	0	1	1	1	1	0	0		0	0
012	17	5	2500	1	0	1	0	1	1	1	0	1	1	0	0	1	1	1	1	1	0	0		0	0
012	18	5	2500	1	0	1	0	1	1	1	0	1	1	0	0	1	1	1	1	1	0	0		0	0
012	19	5	2500	1	0	1	0	1	1	1	0	1	1	0	0	1	1	1	1	1	0	0		0	0
012	20	5	2500	1	0	1	0	1	1	1	0	1	1	0	0	1	1	1	1	1	0	0		0	0
012	21	6	2500	1	0	1	0	1	1	1	0	1	1	0	1	1	1	1	1	1	0	0		0	0
012	22	6	2500	1	0	1	0	1	1	1	0	1	1	0	1	1	1	1	1	1	0	0		0	0
012	23	6	2500	1	0	1	0	1	1	1	0	1	1	0	1	1	1	1	1	1	0	0		0	0
012	24	6	2500	1	0	1	0	1	1	1	0	1	1	0	1	1	1	1	1	1	0	0		1	0	2017-11-30	2017-12-06			8	0	0	0	0	1	0	0	0
012	25	7	2500	1	0	1	0	1	1	1	0	1	1	1	1	1	1	1	1	1	0	0		0	0
012	26	7	2500	1	0	1	0	1	1	1	0	1	1	1	1	1	1	1	1	1	0	0		0	0
012	28	7	2500	1	0	1	0	1	1	1	0	1	1	1	1	1	1	1	1	1	0	0		0	0
012	29	8	2500	1	0	1	0	1	1	1	0	1	1	1	1	1	1	1	1	1	0	0		0	0
012	30	8	2500	1	0	1	0	1	1	1	0	1	1	1	1	1	1	1	1	1	0	0		0	0
012	31	8	2500	1	0	1	0	1	1	1	0	1	1	1	1	1	1	1	1	1	0	0		0	0
012	32	8	2500	1	0	1	0	1	1	1	0	1	1	1	1	1	1	1	1	1	0	0		0	0
012	33	9	2500	1	0	1	0	1	1	1	0	1	1	0	0	1	1	1	1	1	0	0		0	0
012	34	9	2500	1	0	1	0	1	1	1	0	1	1	0	0	1	1	1	1	1	0	0		0	0
012	35	9	2500	1	0	1	0	1	1	1	0	1	1	0	0	1	1	1	1	1	0	0		0	0
012	36	9	2500	1	0	1	0	1	1	1	0	1	1	0	0	1	1	1	1	1	0	0		0	0
012	37	10	2500	1	0	1	0	1	1	1	0	1	1	0	0	1	1	1	1	1	0	0		0	0
012	38	10	2500	1	0	1	0	1	1	1	0	1	1	0	0	1	1	1	1	1	0	0		0	0
012	39	10	2500	1	0	1	0	1	1	1	0	1	1	0	0	1	1	1	1	1	0	0		0	0
012	40	10	2500	1	0	1	0	1	1	1	0	1	1	0	0	1	1	1	1	1	0	0		0	0
012	41	11	2500	1	0	1	0	1	1	1	0	1	1	1	0	1	1	1	1	1	0	0		0	0
012	42	11	2500	1	0	1	0	1	1	1	0	1	1	1	0	1	1	1	1	1	0	0		0	0
012	43	11	2500	1	0	1	0	1	1	1	0	1	1	1	0	1	1	1	1	1	0	0		0	0
012	44	11	2500	1	0	1	0	1	1	1	0	1	1	1	0	1	1	1	1	1	0	0		0	0
012	45	12	2500	1	0	1	0	1	1	1	0	1	1	1	1	1	1	1	1	1	0	0		1	1	2018-04-24	2018-04-30	2018-04-25	2018-04-28	8	0	0	0	0	0	1	1	0
012	46	12	2500	1	0	1	0	1	1	1	0	1	1	1	1	1	1	1	1	1	0	0		0	0
012	47	12	2500	1	0	1	0	1	1	1	0	1	1	1	1	1	1	1	1	1	0	0		0	0
012	48	12	2500	1	0	1	0	1	1	1	0	1	1	1	1	1	1	1	1	1	0	0		0	0
012	50	13	2500	1	0	1	0	1	1	1	0	1	0	0	0	0	1	1	1	1	0	0		0	0
012	51	13	2500	1	0	1	0	1	1	1	0	1	0	0	0	0	1	1	1	1	0	0		0	0
012	52	13	2500	1	0	1	0	1	1	1	0	1	0	0	0	0	1	1	1	1	0	0		0	0
013	1	1	3100	1	0	1	1	1	1	0	1	0	0	0	0	0	1	1			0	0		0	0
013	2	1	3100	1	0	1	1	1	1	1	0	1	0	0	0	0	1	1			0	0		0	0
013	3	1	3100	1	0	1	1	1	1	1	0	1	0	0	0	0	1	1			0	0		0	0
013	4	1	3100	1	0	1	1	1	1	1	0	1	0	0	0	0	1	1			0	0		0	0
013	5	2	3100	1	0	1	1	1	1	1	0	1	0	0	0	0	1	1			0	0		0	0
013	6	2	3100	1	0	1	1	1	1	1	0	1	0	0	0	0	1	1			0	0		0	0
013	7	2	3100	1	0	1	1	1	1	1	0	1	0	0	0	0	1	1			0	0		0	0
013	8	2	3100	1	0	1	1	1	1	1	0	1	0	0	0	0	1	1			0	0		0	0
013	9	3	3100	1	0	1	1	1	1	1	0	1	0	0	0	0	1	1			0	0		0	0
013	10	3	3100	1	0	1	1	1	1	1	0	1	0	0	0	0	1	1			0	0		0	0
013	11	3	3100	1	0	1	1	1	1	1	0	1	0	0	0	0	1	1			0	0		0	0
013	12	3	3100	1	0	1	1	1	1	1	0	1	0	0	0	0	1	1			0	0		0	0
013	13	4	3100	1	0	1	1	1	1	1	0	1	0	0	0	0	1	1			0	0		0	0
013	14	4	3100	1	0	1	1	1	1	1	0	1	0	0	0	0	1	1			0	0		0	0
013	15	4	3100	1	0	1	1	1	1	1	0	1	0	0	0	0	1	1			0	0		0	0
013	16	4	3100	1	0	1	1	1	1	1	0	1	0	0	0	0	1	1			0	0		0	0
013	17	5	3100	1	0	1	1	1	1	1	0	1	0	0	0	0	1	1			0	0		0	0
013	18	5	3100	1	0	1	1	1	1	1	0	1	0	0	0	0	1	1			0	0		0	0
013	19	5	3100	1	0	1	1	1	1	1	0	1	0	0	0	0	1	1			0	0		0	0
013	20	5	3100	1	0	1	1	1	1	1	0	1	0	0	0	0	1	1			0	0		0	0
013	21	6	3100	1	0	1	1	1	1	1	0	1	1	0	0	1	1	1			0	0		0	0
013	22	6	3100	1	0	1	1	1	1	1	0	1	1	0	0	1	1	1			0	0		0	0
013	23	6	3100	1	0	1	1	1	1	1	0	1	1	0	0	1	1	1			0	0		0	0
013	24	6	3100	1	0	1	1	1	0	1	0	0	1	0	0	1	1	1			0	0		0	0
013	25	7	3100	1	0	1	1	1	1	1	0	1	1	0	0	1	1	1			0	0		0	0
013	26	7	3100	1	0	1	1	1	1	1	0	1	1	0	0	1	1	1			0	0		0	0
013	28	7	3100	1	0	1	1	1	0	1	0	0	1	0	0	1	1	1			0	0		0	0
013	29	8	3100	1	0	1	1	1	1	1	0	1	1	0	0	1	1	1			0	0		0	0
013	30	8	3100	1	0	1	1	1	0	1	0	0	1	0	0	1	1	1			0	0		0	0
013	31	8	3100	1	0	1	1	1	0	1	0	0	1	0	0	1	1	1			0	0		0	0
013	32	8	3100	1	0	1	1	1	0	1	0	0	1	0	0	1	1	1			0	0		0	0
013	33	9	3100	1	0	1	1	1	0	1	0	0	1	0	0	1	1	1			0	0		0	0
013	34	9	3100	1	0	1	1	1	0	1	0	0	1	0	0	1	1	1			0	0		0	0
013	35	9	3100	1	0	1	1	1	0	1	0	0	1	0	0	1	1	1			0	0		0	0
013	36	9	3100	1	0	1	1	1	0	1	0	0	1	0	0	1	1	1			0	0		0	0
013	37	10	3100	1	0	1	1	1	0	1	0	0	1	0	0	1	1	1			0	0		0	0
013	38	10	3100	1	0	1	1	1	0	1	0	0	1	0	0	1	1	1			0	0		0	0
013	39	10	3100	1	0	1	1	1	0	1	0	0	1	0	0	1	1	1			0	0		0	0
013	40	10	3100	1	0	1	1	1	0	1	0	0	1	0	0	1	1	1			0	0		0	0
013	41	11	3100	1	0	1	1	1	0	1	0	0	1	0	0	1	1	1			0	0		0	0
013	42	11	3100	1	0	1	1	1	0	1	0	0	1	0	0	1	1	1			0	0		0	0
013	43	11	3100	1	0	1	1	1	0	1	0	0	1	0	0	1	1	1			0	0		0	0
013	44	11	3100	1	0	1	1	1	0	1	0	0	1	0	0	1	1	1			0	0		0	0
013	45	12	3100	1	0	1	1	1	0	1	0	0	1	0	0	1	1	1			0	0		0	0
013	46	12	3100	1	0	1	1	1	0	1	0	0	1	0	0	1	1	1			0	0		0	0
013	47	12	3100	1	0	1	1	1	0	1	0	0	1	0	0	1	1	1			0	0		0	0
013	48	12	3100	1	0	1	1	1	0	1	0	0	1	0	0	1	1	1			0	0		0	0
013	49	13	3100	1	0	1	1	1	0	1	0	0	1	0	1	1	1	1			0	0		0	0
013	50	13	3100	1	0	1	1	1	0	1	0	0	1	0	1	1	1	1			0	0		0	0
013	52	13	3100	1	0	1	1	1	0	1	0	0	1	0	1	1	1	1			0	0		0	0
014	1	1	3750	1	0	0	1	1	1	1	0	1					0	1			0	0		0	0
014	2	1	3750	1	0	0	1	1	0	1	0	0					0	1			0	0		0	0
015	1	1	2900	0	0	1	1	1	1	1	0	1	0	0	0	0	0	1	0	0	0	0		0	0
015	2	1	2900	0	0	1	1	1	1	1	0	1	0	0	0	0	0	1	0	0	0	0		0	0
015	3	1	2900	0	0	1	1	1	1	1	0	1	0	0	0	0	0	1	0	0	0	0		0	0
015	4	1	2900	0	0	1	1	1	1	1	0	1	0	0	0	0	0	1	0	0	0	0		0	0
015	5	2	2900	0	0	1	1	1	1	1	0	1	0	0	0	0	0	1	0	0	0	0		0	0
015	7	2	2900	0	0	1	1	1	0	1	0	0	0	0	0	0	0	1	0	0	0	0		0	0
015	8	2	2900	0	0	1	1	1	0	1	0	0	0	0	0	0	0	1	0	0	0	0		0	0
015	9	3	2900	0	0	1	1	1	0	1	0	0	0	0	0	0	0	1	0	0	0	0		0	0
015	10	3	2900	0	0	1	1	1	0	1	0	0	0	0	0	0	0	1	0	0	0	0		0	0
015	11	3	2900	0	0	1	1	1	0	1	0	0	0	0	0	0	0	1	0	0	0	0		0	0
015	12	3	2900	0	0	1	1	1	0	1	0	0	0	0	0	0	0	1	0	0	0	0		0	0
015	14	4	2900	0	0	1	1	1	0	1	0	0	0	0	0	0	0	1	0	0	0	0		0	0
015	15	4	2900	0	0	1	1	1	0	1	0	0	0	0	0	0	0	1	0	0	0	0		0	0
015	16	4	2900	0	0	1	1	1	0	1	0	0	0	0	0	0	0	1	0	0	0	0		0	0
015	17	5	2900	0	0	1	1	1	0	1	0	0	1	0	0	1	0	1	0	0	0	0		0	0
015	18	5	2900	0	0	1	1	1	0	1	0	0	1	0	0	1	0	1	0	0	0	0		0	0
015	19	5	2900	0	0	1	1	1	0	1	0	0	1	0	0	1	0	1	0	0	0	0		0	0
015	20	5	2900	0	0	1	1	1	0	1	0	0	1	0	0	1	0	1	0	0	0	0		0	0
015	21	6	2900	0	0	1	1	1	0	1	0	0					0	1	0	0	0	0		0	0
015	22	6	2900	0	0	1	1	1	0	1	0	0					0	1	0	0	0	0		0	0
015	23	6	2900	0	0	1	1	1	0	1	0	0					0	1	0	0	0	0		0	0
015	26	7	2900	0	0	1	1	1	0	1	0	0					0	1	0	0	0	0		0	0
015	27	7	2900	0	0	1	1	1	0	1	0	0					0	1	0	0	0	0		0	0
015	30	8	2900	0	0	1	1	1	0	1	0	0	0	0	1	1	0	1	0	0	0	0		0	0
015	31	8	2900	0	0	1	1	1	0	1	0	0	0	0	1	1	0	1	0	0	0	0		0	0
015	32	8	2900	0	0	1	1	1	0	1	0	0	0	0	1	1	0	1	0	0	0	0		0	0
015	33	9	2900	0	0	1	1	1	0	1	0	0	0	0	1	1	0	1	0	0	0	0		0	0
015	34	9	2900	0	0	1	1	1	0	1	0	0	0	0	1	1	0	1	0	0	0	0		0	0
015	35	9	2900	0	0	1	1	1	0	1	0	0	0	0	1	1	0	1	0	0	0	0		0	0
015	36	9	2900	0	0	1	1	1	0	1	0	0	0	0	1	1	0	1	0	0	0	0		0	0
015	37	10	2900	0	0	1	1	1	0	1	0	0	1	1	1	1	0	1	0	0	0	0		0	0
015	38	10	2900	0	0	1	1	1	0	1	0	0	1	1	1	1	0	1	0	0	0	0		0	0
015	39	10	2900	0	0	1	1	1	0	1	0	0	1	1	1	1	0	1	0	0	0	0		0	0
015	40	10	2900	0	0	1	1	1	0	1	0	0	1	1	1	1	0	1	0	0	0	0		0	0
015	41	11	2900	0	0	1	1	1	0	1	0	0	1	0	0	1	0	1	0	0	0	0		0	0
015	42	11	2900	0	0	1	1	1	0	1	0	0	1	0	0	1	0	1	0	0	0	0		0	0
015	43	11	2900	0	0	1	1	1	0	1	0	0	1	0	0	1	0	1	0	0	0	0		0	0
015	44	11	2900	0	0	1	1	1	0	1	0	0	1	0	0	1	0	1	0	0	0	0		0	0
015	45	12	2900	0	0	1	1	1	0	1	0	0	1	0	1	1	0	1	0	0	0	0		0	0
015	46	12	2900	0	0	1	1	1	0	1	0	0	1	0	1	1	0	1	0	0	0	0		0	0
015	48	12	2900	0	0	1	1	1	0	1	0	0	1	0	1	1	0	1	0	0	0	0		0	0
015	49	13	2900	0	0	1	1	1	0	1	0	0	1	0	0	1	0	1	0	0	0	0		0	0
015	50	13	2900	0	0	1	1	1	0	1	0	0	1	0	0	1	0	1	0	0	0	0		0	0
015	51	13	2900	0	0	1	1	1	0	1	0	0	1	0	0	1	0	1	0	0	0	0		0	0
015	52	13	2900	0	0	1	1	1	0	1	0	0	1	0	0	1	0	1	0	0	0	0		0	0
016	1	1	2600	0	1	1	0	1	1	0	1	0	0	0	0	0	0	1	0	1	0	0		0	0
016	2	1	2600	0	1	1	0	1	1	1	0	1	0	0	0	0	0	1	0	1	0	0		0	0
016	3	1	2600	0	1	1	0	1	1	0	1	0	0	0	0	0	0	1	0	1	0	0		0	0
016	4	1	2600	0	1	1	0	1	1	1	0	1	0	0	0	0	0	1	0	1	0	0		0	0
016	5	2	2600	0	1	1	0	1	1	1	0	1	0	0	0	0	0	1	0	1	0	0		0	0
016	6	2	2600	0	1	1	0	1	1	1	0	1	0	0	0	0	0	1	0	1	0	0		0	0
016	7	2	2600	0	1	1	0	1	1	1	0	1	0	0	0	0	0	1	0	1	0	0		0	0
016	8	2	2600	0	1	1	0	1	1	1	0	1	0	0	0	0	0	1	0	1	0	0		0	0
016	9	3	2600	0	1	1	0	1	1	1	0	1	0	0	0	0	0	1	0	1	0	0		0	0
016	10	3	2600	0	1	1	0	1	1	1	0	1	0	0	0	0	0	1	0	1	0	0		0	0
016	11	3	2600	0	1	1	0	1	1	1	0	1	0	0	0	0	0	1	0	1	0	0		0	0
016	12	3	2600	0	1	1	0	1	1	1	0	1	0	0	0	0	0	1	0	1	0	0		0	0
016	13	4	2600	0	1	1	0	1	1	1	0	1	0	0	0	0	0	1	0	1	0	0		0	0
016	14	4	2600	0	1	1	0	1	1	1	0	1	0	0	0	0	0	1	0	1	0	0		0	0
016	15	4	2600	0	1	1	0	1	1	1	0	1	0	0	0	0	0	1	0	1	0	0		0	0
016	16	4	2600	0	1	1	0	1	0	1	0	0	0	0	0	0	0	1	0	1	0	0		0	0
016	17	5	2600	0	1	1	0	1	1	1	0	1	1	0	0	1	0	1	0	1	0	0		0	0
016	18	5	2600	0	1	1	0	1	1	1	0	1	1	0	0	1	0	1	0	1	0	0		0	0
016	19	5	2600	0	1	1	0	1	0	1	0	0	1	0	0	1	0	1	0	1	0	0		1	0	2017-11-03	2017-11-06			5	0	1	0	0	0	0	0	0
016	20	5	2600	0	1	1	0	1	1	1	0	1	1	0	0	1	0	1	0	1	0	0		0	0
016	21	6	2600	0	1	1	0	1	0	1	0	0	0	0	1	1	0	1	0	1	0	0		0	0
016	22	6	2600	0	1	1	0	1	1	1	0	1	0	0	1	1	0	1	0	1	0	0		0	0
016	23	6	2600	0	1	1	0	1	0	1	0	0	0	0	1	1	0	1	0	1	0	0		0	0
016	24	6	2600	0	1	1	0	1	0	1	0	0	0	0	1	1	0	1	0	1	0	0		0	0
016	25	7	2600	0	1	1	0	1	0	1	0	0	1	0	0	1	0	1	0	1	0	0		0	0
016	27	7	2600	0	1	1	0	1	0	1	0	0	1	0	0	1	0	1	0	1	0	0		0	0
016	28	7	2600	0	1	1	0	1	1	1	0	1	1	0	0	1	0	1	0	1	0	0		0	0
016	29	8	2600	0	1	1	0	1	0	0	0	0	1	0	0	1	0	1	0	1	0	0		0	0
016	30	8	2600	0	1	1	0	1	0	1	0	0	1	0	0	1	0	1	0	1	0	0		1	0	2018-01-16	2018-01-21			5	1	0	0	0	1	0	0	0
016	31	8	2600	0	1	1	0	1	1	1	0	1	1	0	0	1	0	1	0	1	0	0		1	1	2018-01-23		2018-01-23	2018-01-24	5	1	0	0	1	1	1	1	0
016	32	8	2600	0	1	1	0	1	0	1	0	0	1	0	0	1	0	1	0	1	0	0		0	0
016	33	9	2600	0	1	1	0	1	1	1	0	1	1	1	0	1	0	1	0	1	0	0		0	0
016	34	9	2600	0	1	1	0	1	1	1	0	1	1	1	0	1	0	1	0	1	0	0		0	0
016	35	9	2600	0	1	1	0	1	1	1	0	1	1	1	0	1	0	1	0	1	0	0		0	0
016	36	9	2600	0	1	1	0	1	1	1	0	1	1	1	0	1	0	1	0	1	0	0		0	0
016	37	10	2600	0	1	1	0	1	1	1	0	1	1	0	1	1	0	1	0	1	0	0		0	0
016	38	10	2600	0	1	1	0	1	1	1	0	1	1	0	1	1	0	1	0	1	0	0		0	0
016	39	10	2600	0	1	1	0	1	1	0	1	0	1	0	1	1	0	1	0	1	0	0		0	0
016	40	10	2600	0	1	1	0	1	1	1	0	1	1	0	1	1	0	1	0	1	0	0		0	0
016	41	11	2600	0	1	1	0	1	1	1	0	1	1	0	0	1	0	1	0	1	0	0		0	0
016	42	11	2600	0	1	1	0	1	1	1	0	1	1	0	0	1	0	1	0	1	0	0		0	0
016	44	11	2600	0	1	1	0	1	1	1	0	1	1	0	0	1	0	1	0	1	0	0		0	0
016	45	12	2600	0	1	1	0	1	1	1	0	1	1	0	1	1	0	1	0	1	0	0		0	0
016	46	12	2600	0	1	1	0	1	1	1	0	1	1	0	1	1	0	1	0	1	0	0		0	0
016	47	12	2600	0	1	1	0	1	1	1	0	1	1	0	1	1	0	1	0	1	0	0		0	0
016	48	12	2600	0	1	1	0	1	1	1	0	1	1	0	1	1	0	1	0	1	0	0		0	0
016	49	13	2600	0	1	1	0	1	0	1	0	0	1	0	0	1	0	1	0	1	0	0		0	0
016	50	13	2600	0	1	1	0	1	0	1	0	0	1	0	0	1	0	1	0	1	0	0		0	0
016	51	13	2600	0	1	1	0	1	0	1	0	0	1	0	0	1	0	1	0	1	0	0		0	0
016	52	13	2600	0	1	1	0	1	0	1	0	0	1	0	0	1	0	1	0	1	0	0		0	0
017	1	1	2900	0	1	1	0	1	1	1	0	1	0	0	0	0	1	1	1	0	0	1		0	0
017	2	1	2900	0	1	1	0	1	1	1	0	1	0	0	0	0	1	1	1	0	0	1		0	0
017	3	1	2900	0	1	1	0	1	1	1	0	1	0	0	0	0	1	1	1	0	0	1		0	0
017	4	1	2900	0	1	1	0	1	1	1	0	1	0	0	0	0	1	1	1	0	0	1		0	0
017	5	2	2900	0	1	1	0	1	1	1	0	1	0	0	0	0	1	1	1	0	0	1		0	0
017	6	2	2900	0	1	1	0	1	1	1	0	1	0	0	0	0	1	1	1	0	0	1		0	0
017	7	2	2900	0	1	1	0	1	1	1	0	1	0	0	0	0	1	1	1	0	0	1		0	0
017	8	2	2900	0	1	1	0	1	1	1	0	1	0	0	0	0	1	1	1	0	0	1		0	0
017	9	3	2900	0	1	1	0	1	1	1	0	1	0	0	0	0	1	1	1	0	0	1		0	0
017	10	3	2900	0	1	1	0	1	1	1	0	1	0	0	0	0	1	1	1	0	0	1		0	0
017	11	3	2900	0	1	1	0	1	1	1	0	1	0	0	0	0	1	1	1	0	0	1		0	0
017	12	3	2900	0	1	1	0	1	1	1	0	1	0	0	0	0	1	1	1	0	0	1		0	0
017	12	3	2900	0	1	1	0	1	0	1	0	0	0	0	0	0	1	1	1	0	0	1		0	0
017	13	4	2900	0	1	1	0	1	1	1	0	1	0	0	0	0	1	1	1	0	0	1		0	0
017	14	4	2900	0	1	1	0	1	1	1	0	1	0	0	0	0	1	1	1	0	0	1		1	0	2017-09-26	2017-09-28			6	0	0	0	0	0	0	0	0
017	15	4	2900	0	1	1	0	1	1	1	0	1	0	0	0	0	1	1	1	0	0	1		1	0	2017-10-03	2017-10-08			6	0	0	0	0	0	0	0	0
017	17	5	2900	0	1	1	0	1	1	1	0	1	0	0	0	0	1	1	1	0	0	1		0	0
017	18	5	2900	0	1	1	0	1	1	1	0	1	0	0	0	0	1	1	1	0	0	1		0	0
017	19	5	2900	0	1	1	0	1	1	1	0	1	0	0	0	0	1	1	1	0	0	1		0	0
017	20	5	2900	0	1	1	0	1	1	1	0	1	0	0	0	0	1	1	1	0	0	1		0	0
017	21	6	2900	0	1	1	0	1	1	1	0	1	0	0	0	0	1	1	1	0	0	1		0	0
017	22	6	2900	0	1	1	0	1	1	1	0	1	0	0	0	0	1	1	1	0	0	1		0	0
017	23	6	2900	0	1	1	0	1	1	1	0	1	0	0	0	0	1	1	1	0	0	1		0	0
017	24	6	2900	0	1	1	0	1	1	1	0	1	0	0	0	0	1	1	1	0	0	1		0	0
017	25	7	2900	0	1	1	0	1	1	1	0	1	1	0	0	1	1	1	1	0	0	1		0	0
017	27	7	2900	0	1	1	0	1	1	1	0	1	1	0	0	1	1	1	1	0	0	1		0	0
017	28	7	2900	0	1	1	0	1	1	1	0	1	1	0	0	1	1	1	1	0	0	1		0	0
017	29	8	2900	0	1	1	0	1	1	1	0	1	1	0	0	1	1	1	1	0	0	1		0	0
017	30	8	2900	0	1	1	0	1	1	1	0	1	1	0	0	1	1	1	1	0	0	1		0	0
017	31	8	2900	0	1	1	0	1	1	1	0	1	1	0	0	1	1	1	1	0	0	1		0	0
017	32	8	2900	0	1	1	0	1	1	1	0	1	1	0	0	1	1	1	1	0	0	1		0	0
017	33	9	2900	0	1	1	0	1	1	1	0	1	1	0	1	1	1	1	1	0	0	1		0	0
017	34	9	2900	0	1	1	0	1	1	1	0	1	1	0	1	1	1	1	1	0	0	1		0	0
017	35	9	2900	0	1	1	0	1	1	1	0	1	1	0	1	1	1	1	1	0	0	1		0	0
017	36	9	2900	0	1	1	0	1	1	1	0	1	1	0	1	1	1	1	1	0	0	1		0	0
017	37	10	2900	0	1	1	0	1	1	1	0	1	1	0	0	1	1	1	1	0	0	1		0	0
017	38	10	2900	0	1	1	0	1	1	1	0	1	1	0	0	1	1	1	1	0	0	1		0	0
017	39	10	2900	0	1	1	0	1	1	1	0	1	1	0	0	1	1	1	1	0	0	1		0	0
017	40	10	2900	0	1	1	0	1	0	1	0	0	1	0	0	1	1	1	1	0	0	1		0	0
017	41	11	2900	0	1	1	0	1	0	1	0	0	1	0	0	1	1	1	1	0	0	1		0	0
017	42	11	2900	0	1	1	0	1	0	1	0	0	1	0	0	1	1	1	1	0	0	1		0	0
017	44	11	2900	0	1	1	0	1	0	1	0	0	1	0	0	1	1	1	1	0	0	1		0	0
017	45	12	2900	0	1	1	0	1	0	1	0	0	1	0	0	1	1	1	1	0	0	1		1	0	2018-05-05				4	1	0	0	0	0	0	0	0
017	46	12	2900	0	1	1	0	1	0	1	0	0	1	0	0	1	1	1	1	0	0	1		1	0		2018-05-11			4	1	0	0	0	0	0	0	0
017	47	12	2900	0	1	1	0	1	0	1	0	0	1	0	0	1	1	1	1	0	0	1		0	0
017	48	12	2900	0	1	1	0	1	0	1	0	0	1	0	0	1	1	1	1	0	0	1		0	0
017	49	13	2900	0	1	1	0	1	0	1	0	0	0	0	0	0	1	1	1	0	1	1	49	1	0	2018-06-04				4	0	0	0	0	0	0	0	0
018	1	1	2800	0	0	1	0	1	1	1	0	1	0	0	0	0	1	1			0	0		0	0
018	2	1	2800	0	0	1	0	1	1	1	0	1	0	0	0	0	1	1			0	0		0	0
018	3	1	2800	0	0	1	0	1	1	1	0	1	0	0	0	0	1	1			0	0		0	0
018	4	1	2800	0	0	1	0	1	1	1	0	1	0	0	0	0	1	1			0	0		0	0
018	5	2	2800	0	0	1	0	1	1	1	0	1	0	0	0	0	1	1			0	0		0	0
018	6	2	2800	0	0	1	0	1	1	1	0	1	0	0	0	0	1	1			0	0		0	0
018	7	2	2800	0	0	1	0	1	1	1	0	1	0	0	0	0	1	1			0	0		0	0
018	8	2	2800	0	0	1	0	1	1	1	0	1	0	0	0	0	1	1			0	0		0	0
018	9	3	2800	0	0	1	0	1	1	1	0	1	0	0	0	0	1	1			0	0		0	0
018	10	3	2800	0	0	1	0	1	1	1	0	1	0	0	0	0	1	1			0	0		0	0
018	11	3	2800	0	0	1	0	1	1	1	0	1	0	0	0	0	1	1			0	0		0	0
018	12	3	2800	0	0	1	0	1	1	1	0	1	0	0	0	0	1	1			0	0		0	0
018	13	4	2800	0	0	1	0	1	1	1	0	1	0	0	0	0	1	1			0	0		0	0
018	14	4	2800	0	0	1	0	1	1	1	0	1	0	0	0	0	1	1			0	0		0	0
018	15	4	2800	0	0	1	0	1	1	1	0	1	0	0	0	0	1	1			0	0		0	0
018	16	4	2800	0	0	1	0	1	1	0	1	0	0	0	0	0	1	1			0	0		0	0
018	17	5	2800	0	0	1	0	1	0	1	0	0	0	0	0	0	1	1			0	0		0	0
018	18	5	2800	0	0	1	0	1	0	1	0	0	0	0	0	0	1	1			0	0		0	0
018	19	5	2800	0	0	1	0	1	0	1	0	0	0	0	0	0	1	1			0	0		0	0
018	20	5	2800	0	0	1	0	1	0	1	0	0	0	0	0	0	1	1			0	0		0	0
018	21	6	2800	0	0	1	0	1	0	1	0	0	1	0	0	1	1	1			0	0		0	0
018	22	6	2800	0	0	1	0	1	0	1	0	0	1	0	0	1	1	1			0	0		0	0
018	23	6	2800	0	0	1	0	1	0	1	0	0	1	0	0	1	1	1			0	0		0	0
018	24	6	2800	0	0	1	0	1	0	1	0	0	1	0	0	1	1	1			0	0		0	0
018	25	7	2800	0	0	1	0	1	0	1	0	0	1	0	0	1	1	1			0	0		0	0
018	27	7	2800	0	0	1	0	1	0	1	0	0	1	0	0	1	1	1			0	0		0	0
018	28	7	2800	0	0	1	0	1	0	1	0	0	1	0	0	1	1	1			0	0		0	0
018	29	8	2800	0	0	1	0	1	1	1	0	1	1	0	0	1	1	1			0	0		0	0
018	30	8	2800	0	0	1	0	1	0	1	0	0	1	0	0	1	1	1			0	0		0	0
018	31	8	2800	0	0	1	0	1	0	1	0	0	1	0	0	1	1	1			0	0		0	0
018	32	8	2800	0	0	1	0	1	0	1	0	0	1	0	0	1	1	1			0	0		0	0
018	33	9	2800	0	0	1	0	1	0	1	0	0	1	0	0	1	1	1			0	0		0	0
018	34	9	2800	0	0	1	0	1	0	1	0	0	1	0	0	1	1	1			0	0		1	1	2018-02-13		2018-02-13	2018-02-17	10	1	0	0	1	1	0	1	0
018	35	9	2800	0	0	1	0	1	99	1			1	0	0	1	1	1			0	0		1	1		2018-02-19	2018-02-11	2018-02-14	15	0	0	0	0	0	0	0	0
018	36	9	2800	0	0	1	0	1	0	1	0	0	1	0	0	1	1	1			0	0		0	1			2018-02-26	2018-02-26		0	99	0	0	1	0	0	0
018	37	10	2800	0	0	1	0	1	0	1	0	0	1	0	0	1	1	1			0	0		0	0
018	38	10	2800	0	0	1	0	1	0	0	0	0	1	0	0	1	1	1			0	0		0	0
018	39	10	2800	0	0	1	0	1	0	1	0	0	1	0	0	1	1	1			0	0		0	0
018	40	10	2800	0	0	1	0	1	0	1	0	0	1	0	0	1	1	1			0	0		0	0
018	41	11	2800	0	0	1	0	1	0	1	0	0	1	1	0	1	1	1			0	0		0	0
018	42	11	2800	0	0	1	0	1	0	1	0	0	1	1	0	1	1	1			0	0		0	0
018	44	11	2800	0	0	1	0	1	0	1	0	0	1	1	0	1	1	1			0	0		0	0
018	45	12	2800	0	0	1	0	1	1	1	0	1	1	0	0	1	1	1			0	0		0	0
018	46	12	2800	0	0	1	0	1	1	1	0	1	1	0	0	1	1	1			0	0		0	0
018	47	12	2800	0	0	1	0	1	0	1	0	0	1	0	0	1	1	1			0	0		0	0
018	48	12	2800	0	0	1	0	1	0	1	0	0	1	0	0	1	1	1			0	0		0	0
018	49	13	2800	0	0	1	0	1	0	1	0	0					1	1			0	0		0	0
018	50	13	2800	0	0	1	0	1	0	1	0	0					1	1			0	0		0	0
018	51	13	2800	0	0	1	0	1	0	1	0	0					1	1			0	0		0	0
019	1	1	3700	0	0	1	0	1	1	0	1	0	0	0	0	0	1	1	1	1	0	0		0	0
019	2	1	3700	0	0	1	0	1	1	0	1	0	0	0	0	0	1	1	1	1	0	0		0	0
019	3	1	3700	0	0	1	0	1	1	0	1	0	0	0	0	0	1	1	1	1	0	0		0	0
019	4	1	3700	0	0	1	0	1	1	0	1	0	0	0	0	0	1	1	1	1	0	0		0	0
019	5	2	3700	0	0	1	0	1	1	1	0	1	0	0	0	0	1	1	1	1	0	0		0	0
019	6	2	3700	0	0	1	0	1	1	1	0	1	0	0	0	0	1	1	1	1	0	0		0	0
019	7	2	3700	0	0	1	0	1	1	1	0	1	0	0	0	0	1	1	1	1	0	0		0	0
019	8	2	3700	0	0	1	0	1	1	1	0	1	0	0	0	0	1	1	1	1	0	0		0	0
019	9	3	3700	0	0	1	0	1	1	1	0	1	0	0	0	0	1	1	1	1	0	0		0	0
019	10	3	3700	0	0	1	0	1	1	1	0	1	0	0	0	0	1	1	1	1	0	0		0	0
019	11	3	3700	0	0	1	0	1	1	1	0	1	0	0	0	0	1	1	1	1	0	0		1	0	2017-09-16				5	0	0	0	0	0	0	0	0
019	12	3	3700	0	0	1	0	1	1	1	0	1	0	0	0	0	1	1	1	1	0	0		1	0		2017-09-20			5	0	0	0	0	0	0	0	0
019	13	4	3700	0	0	1	0	1	1	1	0	1	1	0	0	1	1	1	1	1	0	0		0	0
019	14	4	3700	0	0	1	0	1	1	1	0	1	1	0	0	1	1	1	1	1	0	0		0	0
019	15	4	3700	0	0	1	0	1	1	0	1	0	1	0	0	1	1	1	1	1	0	0		0	0
019	16	4	3700	0	0	1	0	1	1	1	0	1	1	0	0	1	1	1	1	1	0	0		0	0
019	17	5	3700	0	0	1	0	1	1	1	0	1	1	0	0	1	1	1	1	1	0	0		0	0
019	18	5	3700	0	0	1	0	1	1	1	0	1	1	0	0	1	1	1	1	1	0	0		0	0
019	19	5	3700	0	0	1	0	1	1	1	0	1	1	0	0	1	1	1	1	1	0	0		1	0	2017-11-12				5	0	0	0	0	1	0	0	0
019	20	5	3700	0	0	1	0	1	1	1	0	1	1	0	0	1	1	1	1	1	0	0		1	0	2017-11-12	2017-11-14			5	0	0	0	0	1	0	0	0
019	21	6	3700	0	0	1	0	1	1	1	0	1	1	0	0	1	1	1	1	1	0	0		0	0
019	22	6	3700	0	0	1	0	1	1	1	0	1	1	0	0	1	1	1	1	1	0	0		0	0
019	23	6	3700	0	0	1	0	1	1	1	0	1	1	0	0	1	1	1	1	1	0	0		0	0
019	24	6	3700	0	0	1	0	1	1	1	0	1	1	0	0	1	1	1	1	1	0	0		0	0
019	26	7	3700	0	0	1	0	1	1	1	0	1	1	0	0	1	1	1	1	1	0	0		0	0
019	27	7	3700	0	0	1	0	1	1	1	0	1	1	0	0	1	1	1	1	1	0	0		0	0
019	28	7	3700	0	0	1	0	1	1	1	0	1	1	0	0	1	1	1	1	1	0	0		0	0
019	29	8	3700	0	0	1	0	1	1	1	0	1	1	1	0	1	1	1	1	1	0	0		0	0
019	30	8	3700	0	0	1	0	1	1	1	0	1	1	1	0	1	1	1	1	1	0	0		0	0
019	31	8	3700	0	0	1	0	1	1	1	0	1	1	1	0	1	1	1	1	1	0	0		0	0
019	32	8	3700	0	0	1	0	1	1	1	0	1	1	1	0	1	1	1	1	1	0	0		0	0
019	33	9	3700	0	0	1	0	1	1	1	0	1	1	1	1	1	1	1	1	1	0	0		0	0
019	34	9	3700	0	0	1	0	1	1	1	0	1	1	1	1	1	1	1	1	1	0	0		0	0
019	35	9	3700	0	0	1	0	1	1	1	0	1	1	1	1	1	1	1	1	1	0	0		0	0
019	36	9	3700	0	0	1	0	1	1	1	0	1	1	1	1	1	1	1	1	1	0	0		0	0
019	37	10	3700	0	0	1	0	1	1	1	0	1	1	0	0	1	1	1	1	1	0	0		0	0
019	38	10	3700	0	0	1	0	1	1	1	0	1	1	0	0	1	1	1	1	1	0	0		0	0
019	39	10	3700	0	0	1	0	1	1	1	0	1	1	0	0	1	1	1	1	1	0	0		0	0
019	40	10	3700	0	0	1	0	1	1	1	0	1	1	0	0	1	1	1	1	1	0	0		0	0
019	41	11	3700	0	0	1	0	1	1	1	0	1	1	0	0	1	1	1	1	1	0	0		0	0
019	43	11	3700	0	0	1	0	1	1	1	0	1	1	0	0	1	1	1	1	1	0	0		0	0
019	44	11	3700	0	0	1	0	1	1	1	0	1	1	0	0	1	1	1	1	1	0	0		0	0
019	45	12	3700	0	0	1	0	1	1	1	0	1	1	0	0	1	1	1	1	1	0	0		0	0
019	46	12	3700	0	0	1	0	1	1	1	0	1	1	0	0	1	1	1	1	1	0	0		0	0
019	47	12	3700	0	0	1	0	1	1	1	0	1	1	0	0	1	1	1	1	1	0	0		0	0
019	48	12	3700	0	0	1	0	1	1	1	0	1	1	0	0	1	1	1	1	1	0	0		0	0
019	49	13	3700	0	0	1	0	1	1	1	0	1	1	1	0	1	1	1	1	1	0	0		0	0
019	50	13	3700	0	0	1	0	1	1	1	0	1	1	1	0	1	1	1	1	1	0	0		0	0
019	51	13	3700	0	0	1	0	1	1	1	0	1	1	1	0	1	1	1	1	1	0	0		0	0
019	52	13	3700	0	0	1	0	1	1	1	0	1	1	1	0	1	1	1	1	1	0	0		0	0
020	1	1	3200	0	1	1	1	1	1	1	0	1	0	0	0	0	1	1	0	1	0	0		0	0
020	2	1	3200	0	1	1	1	1	1	1	0	1	0	0	0	0	1	1	0	1	0	0		0	0
020	3	1	3200	0	1	1	1	1	1	1	0	1	0	0	0	0	1	1	0	1	0	0		0	0
020	4	1	3200	0	1	1	1	1	1	1	0	1	0	0	0	0	1	1	0	1	0	0		0	0
020	5	2	3200	0	1	1	1	1	1	1	0	1	0	0	0	0	1	1	0	1	0	0		0	0
020	6	2	3200	0	1	1	1	1	1	1	0	1	0	0	0	0	1	1	0	1	0	0		0	0
020	7	2	3200	0	1	1	1	1	1	1	0	1	0	0	0	0	1	1	0	1	0	0		0	0
020	8	2	3200	0	1	1	1	1	1	1	0	1	0	0	0	0	1	1	0	1	0	0		0	0
020	9	3	3200	0	1	1	1	1	1	1	0	1	0	0	0	0	1	1	0	1	0	0		0	0
020	10	3	3200	0	1	1	1	1	1	1	0	1	0	0	0	0	1	1	0	1	0	0		0	0
020	11	3	3200	0	1	1	1	1	1	1	0	1	0	0	0	0	1	1	0	1	0	0		0	0
020	12	3	3200	0	1	1	1	1	1	1	0	1	0	0	0	0	1	1	0	1	0	0		0	0
020	13	4	3200	0	1	1	1	1	1	1	0	1	0	0	0	0	1	1	0	1	0	0		0	0
020	14	4	3200	0	1	1	1	1	1	1	0	1	0	0	0	0	1	1	0	1	0	0		0	0
020	15	4	3200	0	1	1	1	1	1	1	0	1	0	0	0	0	1	1	0	1	0	0		0	0
020	16	4	3200	0	1	1	1	1	1	1	0	1	0	0	0	0	1	1	0	1	0	0		0	0
020	17	5	3200	0	1	1	1	1	1	1	0	1	1	0	0	1	1	1	0	1	0	0		0	0
020	18	5	3200	0	1	1	1	1	1	1	0	1	1	0	0	1	1	1	0	1	0	0		0	0
020	19	5	3200	0	1	1	1	1	1	1	0	1	1	0	0	1	1	1	0	1	0	0		0	0
020	20	5	3200	0	1	1	1	1	1	1	0	1	1	0	0	1	1	1	0	1	0	0		0	0
020	21	6	3200	0	1	1	1	1	1	1	0	1	1	0	1	1	1	1	0	1	0	0		0	0
020	22	6	3200	0	1	1	1	1	1	1	0	1	1	0	1	1	1	1	0	1	0	0		0	0
020	23	6	3200	0	1	1	1	1	1	1	0	1	1	0	1	1	1	1	0	1	0	0		0	0
020	24	6	3200	0	1	1	1	1	1	1	0	1	1	0	1	1	1	1	0	1	0	0		0	0
020	26	7	3200	0	1	1	1	1	1	1	0	1	1	0	0	1	1	1	0	1	0	0		0	0
020	27	7	3200	0	1	1	1	1	1	1	0	1	1	0	0	1	1	1	0	1	0	0		0	0
020	28	7	3200	0	1	1	1	1	1	1	0	1	1	0	0	1	1	1	0	1	0	0		0	0
020	29	8	3200	0	1	1	1	1	1	1	0	1	1	0	0	1	1	1	0	1	0	0		0	0
020	30	8	3200	0	1	1	1	1	1	1	0	1	1	0	0	1	1	1	0	1	0	0		0	0
020	31	8	3200	0	1	1	1	1	1	1	0	1	1	0	0	1	1	1	0	1	0	0		0	0
020	32	8	3200	0	1	1	1	1	1	1	0	1	1	0	0	1	1	1	0	1	0	0		0	0
020	33	9	3200	0	1	1	1	1	1	1	0	1	1	0	0	1	1	1	0	1	0	0		1	0	2018-02-20				9	1	0	0	0	0	0	0	0
020	34	9	3200	0	1	1	1	1	1	1	0	1	1	0	0	1	1	1	0	1	0	0		1	0		2018-02-23			9	0	0	0	1	0	0	0	0
020	35	9	3200	0	1	1	1	1	1	1	0	1	1	0	0	1	1	1	0	1	0	0		0	0
020	36	9	3200	0	1	1	1	1	1	1	0	1	1	0	0	1	1	1	0	1	0	0		0	0
020	37	10	3200	0	1	1	1	1	1	1	0	1	1	1	1	1	1	1	0	1	0	0		0	0
020	38	10	3200	0	1	1	1	1	1	1	0	1	1	1	1	1	1	1	0	1	0	0		1	1	2018-03-23		2018-03-25	2018-03-26	7	0	0	0	0	1	0	0	0
020	39	10	3200	0	1	1	1	1	1	1	0	1	1	1	1	1	1	1	0	1	0	0		1	1		2018-03-27		2018-03-24	6	0	0	0	0	0	0	0	0
020	40	10	3200	0	1	1	1	1	1	1	0	1	1	1	1	1	1	1	0	1	0	0		1	0	2018-04-07				5	0	0	0	0	0	0	0	0
020	41	11	3200	0	1	1	1	1	1	1	0	1	1	0	0	1	1	1	0	1	0	0		1	0					6	0	0	0	1	0	0	0	0
020	43	11	3200	0	1	1	1	1	1	1	0	1	1	0	0	1	1	1	0	1	0	0		1	0		2018-04-23			7	0	0	0	0	1	0	0	0
020	44	11	3200	0	1	1	1	1	1	1	0	1	1	0	0	1	1	1	0	1	0	0		0	0
020	45	12	3200	0	1	1	1	1	1	1	0	1	1	0	0	1	1	1	0	1	0	0		0	0
020	46	12	3200	0	1	1	1	1	1	1	0	1	1	0	0	1	1	1	0	1	0	0		0	0
020	47	12	3200	0	1	1	1	1	1	1	0	1	1	0	0	1	1	1	0	1	0	0		0	0
020	48	12	3200	0	1	1	1	1	1	1	0	1	1	0	0	1	1	1	0	1	0	0		1	0	2018-06-04				9	1	1	0	1	0	0	0	0
020	49	13	3200	0	1	1	1	1	1	1	0	1	1	0	0	1	1	1	0	1	0	0		1	0		2018-06-08			9	1	1	0	1	0	0	0	0
020	50	13	3200	0	1	1	1	1	1	1	0	1	1	0	0	1	1	1	0	1	0	0		0	0
020	51	13	3200	0	1	1	1	1	1	1	0	1	1	0	0	1	1	1	0	1	0	0		0	0
020	52	13	3200	0	1	1	1	1	1	1	0	1	1	0	0	1	1	1	0	1	0	0		0	0
021	1	1	3800	0	0	1	1	1	1	1	0	1	0	0	0	0	1	1			0	0		0	0
021	2	1	3800	0	0	1	1	1	1	1	0	1	0	0	0	0	1	1			0	0		0	0
021	3	1	3800	0	0	1	1	1	1	1	0	1	0	0	0	0	1	1			0	0		0	0
021	4	1	3800	0	0	1	1	1	1	1	0	1	0	0	0	0	1	1			0	0		0	0
021	5	2	3800	0	0	1	1	1	1	1	0	1	0	0	0	0	1	1			0	0		0	0
021	6	2	3800	0	0	1	1	1	1	1	0	1	0	0	0	0	1	1			0	0		0	0
021	7	2	3800	0	0	1	1	1	1	1	0	1	0	0	0	0	1	1			0	0		0	0
021	8	2	3800	0	0	1	1	1	1	1	0	1	0	0	0	0	1	1			0	0		0	0
021	9	3	3800	0	0	1	1	1	1	1	0	1	0	0	0	0	1	1			0	0		0	0
021	10	3	3800	0	0	1	1	1	1	1	0	1	0	0	0	0	1	1			0	0		0	0
021	11	3	3800	0	0	1	1	1	1	1	0	1	0	0	0	0	1	1			0	0		0	0
021	12	3	3800	0	0	1	1	1	1	1	0	1	0	0	0	0	1	1			0	0		0	0
021	13	4	3800	0	0	1	1	1	1	1	0	1	0	0	0	0	1	1			0	0		0	0
021	14	4	3800	0	0	1	1	1	0	1	0	0	0	0	0	0	1	1			0	0		0	0
021	15	4	3800	0	0	1	1	1	1	1	0	1	0	0	0	0	1	1			0	0		0	0
021	16	4	3800	0	0	1	1	1	1	1	0	1	0	0	0	0	1	1			0	0		0	0
021	17	5	3800	0	0	1	1	1	1	1	0	1					1	1			0	0		0	0
021	18	5	3800	0	0	1	1	1	0	1	0	0					1	1			0	0		0	0
021	19	5	3800	0	0	1	1	1	0	1	0	0					1	1			0	0		0	0
022	1	1	2500	1	0	1	1	1	1	1	0	1	0	0	0	0	1	1			0	0		0	0
022	2	1	2500	1	0	1	1	1	1	1	0	1	0	0	0	0	1	1			0	0		0	0
022	3	1	2500	1	0	1	1	1	1	1	0	1	0	0	0	0	1	1			0	0		0	0
022	4	1	2500	1	0	1	1	1	1	1	0	1	0	0	0	0	1	1			0	0		0	0
022	5	2	2500	1	0	1	1	1	1	1	0	1	0	0	0	0	1	1			0	0		0	0
022	6	2	2500	1	0	1	1	1	1	1	0	1	0	0	0	0	1	1			0	0		0	0
022	7	2	2500	1	0	1	1	1	1	1	0	1	0	0	0	0	1	1			0	0		0	0
022	8	2	2500	1	0	1	1	1	1	1	0	1	0	0	0	0	1	1			0	0		0	0
022	9	3	2500	1	0	1	1	1	1	1	0	1	0	0	0	0	1	1			0	0		0	0
022	10	3	2500	1	0	1	1	1	1	1	0	1	0	0	0	0	1	1			0	0		0	0
022	11	3	2500	1	0	1	1	1	1	1	0	1	0	0	0	0	1	1			0	0		0	0
022	12	3	2500	1	0	1	1	1	1	1	0	1	0	0	0	0	1	1			0	0		0	0
022	13	4	2500	1	0	1	1	1	1	1	0	1	0	0	0	0	1	1			0	0		0	0
022	14	4	2500	1	0	1	1	1	1	1	0	1	0	0	0	0	1	1			0	0		0	0
022	15	4	2500	1	0	1	1	1	1	1	0	1	0	0	0	0	1	1			0	0		1	0	2017-10-16				20	1	0	0	1	1	0	0	0
022	16	4	2500	1	0	1	1	1	1	1	0	1	0	0	0	0	1	1			0	0		1	0					4	1	0	0	1	1	1	0	0
022	17	5	2500	1	0	1	1	1	1	1	0	1	0	0	0	0	1	1			0	0		0	0
022	18	5	2500	1	0	1	1	1	1	1	0	1	0	0	0	0	1	1			0	0		0	0
022	19	5	2500	1	0	1	1	1	1	1	0	1	0	0	0	0	1	1			0	0		0	0
022	20	5	2500	1	0	1	1	1	1	1	0	1	0	0	0	0	1	1			0	0		0	0
022	21	6	2500	1	0	1	1	1	1	1	0	1	0	0	0	0	1	1			0	0		0	0
022	22	6	2500	1	0	1	1	1	1	1	0	1	0	0	0	0	1	1			0	0		0	0
022	23	6	2500	1	0	1	1	1	1	1	0	1	0	0	0	0	1	1			0	0		0	0
022	24	6	2500	1	0	1	1	1	1	1	0	1	0	0	0	0	1	1			0	0		0	0
022	26	7	2500	1	0	1	1	1	1	1	0	1	1	0	0	1	1	1			0	0		0	0
022	27	7	2500	1	0	1	1	1	1	1	0	1	1	0	0	1	1	1			0	0		0	0
022	28	7	2500	1	0	1	1	1	1	1	0	1	1	0	0	1	1	1			0	0		0	0
022	29	8	2500	1	0	1	1	1	1	1	0	1	1	0	0	1	1	1			0	0		0	0
022	30	8	2500	1	0	1	1	1	1	1	0	1	1	0	0	1	1	1			0	0		1	1	2018-01-25	2018-01-28	2018-01-24	2018-01-24	12	1	0	0	0	0	0	0	0
022	31	8	2500	1	0	1	1	1	1	1	0	1	1	0	0	1	1	1			0	0		0	0
022	32	8	2500	1	0	1	1	1	1	1	0	1	1	0	0	1	1	1			0	0		0	0
022	33	9	2500	1	0	1	1	1	1	1	0	1	1	1	1	1	1	1			0	0		0	0
022	34	9	2500	1	0	1	1	1	1	1	0	1	1	1	1	1	1	1			0	0		0	0
022	35	9	2500	1	0	1	1	1	1	1	0	1	1	1	1	1	1	1			0	0		0	0
022	36	9	2500	1	0	1	1	1	1	1	0	1	1	1	1	1	1	1			0	0		0	0
022	37	10	2500	1	0	1	1	1	1	1	0	1	1	0	0	1	1	1			0	0		0	0
022	38	10	2500	1	0	1	1	1	1	1	0	1	1	0	0	1	1	1			0	0		0	0
022	39	10	2500	1	0	1	1	1	1	1	0	1	1	0	0	1	1	1			0	0		0	0
022	40	10	2500	1	0	1	1	1	1	1	0	1	1	0	0	1	1	1			0	0		0	0
022	41	11	2500	1	0	1	1	1	1	1	0	1	1	0	0	1	1	1			0	0		0	0
022	43	11	2500	1	0	1	1	1	1	1	0	1	1	0	0	1	1	1			0	0		0	0
022	44	11	2500	1	0	1	1	1	1	1	0	1	1	0	0	1	1	1			0	0		0	0
022	45	12	2500	1	0	1	1	1	1	1	0	1					1	1			0	0		0	0
022	46	12	2500	1	0	1	1	1	1	1	0	1					1	1			0	0		0	0
022	47	12	2500	1	0	1	1	1	1	1	0	1					1	1			0	0		0	0
022	50	13	2500	1	0	1	1	1	0	1	0	0					1	1			0	0		0	0
023	1	1	2800	1	0	1	1	0	1	1	0	1	0	0	0	0	1	1			0	0		0	0
023	2	1	2800	1	0	1	1	0	1	1	0	1	0	0	0	0	1	1			0	0		0	0
023	3	1	2800	1	0	1	1	0	1	1	0	1	0	0	0	0	1	1			0	0		0	0
023	4	1	2800	1	0	1	1	0	1	1	0	1	0	0	0	0	1	1			0	0		99	0
023	5	2	2800	1	0	1	1	0	1	1	0	1	1	0	0	1	1	1			0	0		0	0
023	6	2	2800	1	0	1	1	0	1	1	0	1	1	0	0	1	1	1			0	0		0	0
023	7	2	2800	1	0	1	1	0	1	1	0	1	1	0	0	1	1	1			0	0		0	0
023	7	2	2800	1	0	1	1	0	1	1	0	1	1	0	0	1	1	1			0	0		0	0
023	8	2	2800	1	0	1	1	0	1	1	0	1	1	0	0	1	1	1			0	0		0	0
023	9	3	2800	1	0	1	1	0	1	1	0	1	0	0	0	0	1	1			0	0		0	0
023	10	3	2800	1	0	1	1	0	1	1	0	1	0	0	0	0	1	1			0	0		0	0
023	11	3	2800	1	0	1	1	0	1	1	0	1	0	0	0	0	1	1			0	0		0	0
023	12	3	2800	1	0	1	1	0	1	1	0	1	0	0	0	0	1	1			0	0		0	0
023	13	4	2800	1	0	1	1	0	1	1	0	1	0	0	0	0	1	1			0	0		0	0
023	14	4	2800	1	0	1	1	0	1	1	0	1	0	0	0	0	1	1			0	0		0	0
023	15	4	2800	1	0	1	1	0	1	1	0	1	0	0	0	0	1	1			0	0		0	0
023	16	4	2800	1	0	1	1	0	1	1	0	1	0	0	0	0	1	1			0	0		0	0
023	17	5	2800	1	0	1	1	0	1	1	0	1	0	0	0	0	1	1			0	0		0	0
023	18	5	2800	1	0	1	1	0	1	1	0	1	0	0	0	0	1	1			0	0		0	0
023	19	5	2800	1	0	1	1	0	1	1	0	1	0	0	0	0	1	1			0	0		0	0
023	20	5	2800	1	0	1	1	0	1	1	0	1	0	0	0	0	1	1			0	0		0	0
023	21	6	2800	1	0	1	1	0	99	1			1	0	0	1	1	1			0	0		0	0
023	22	6	2800	1	0	1	1	0	1	1	0	1	1	0	0	1	1	1			0	0		0	0
023	23	6	2800	1	0	1	1	0	1	1	0	1	1	0	0	1	1	1			0	0		0	0
023	24	6	2800	1	0	1	1	0	1	1	0	1	1	0	0	1	1	1			0	0		0	0
023	26	7	2800	1	0	1	1	0	1	1	0	1					1	1			0	0		0	0
023	27	7	2800	1	0	1	1	0	1	1	0	1					1	1			0	0		0	0
023	29	8	2800	1	0	1	1	0	1	1	0	1	1	0	0	1	1	1			0	0		0	0
023	30	8	2800	1	0	1	1	0	1	1	0	1	1	0	0	1	1	1			0	0		0	0
023	31	8	2800	1	0	1	1	0	1	1	0	1	1	0	0	1	1	1			0	0		0	0
023	32	8	2800	1	0	1	1	0	1	1	0	1	1	0	0	1	1	1			0	0		0	0
023	33	9	2800	1	0	1	1	0	1	1	0	1	0	0	0	0	1	1			0	0		0	0
023	34	9	2800	1	0	1	1	0	1	1	0	1	0	0	0	0	1	1			0	0		0	0
023	35	9	2800	1	0	1	1	0	1	1	0	1	0	0	0	0	1	1			0	0		0	0
023	36	9	2800	1	0	1	1	0	0	1	0	0	0	0	0	0	1	1			0	0		0	0
023	37	10	2800	1	0	1	1	0	0	1	0	0	1	0	0	1	1	1			0	0		0	0
023	38	10	2800	1	0	1	1	0	0	1	0	0	1	0	0	1	1	1			0	0		0	0
023	39	10	2800	1	0	1	1	0	0	1	0	0	1	0	0	1	1	1			0	0		0	0
023	40	10	2800	1	0	1	1	0	0	1	0	0	1	0	0	1	1	1			0	0		0	0
023	41	11	2800	1	0	1	1	0	0	1	0	0	1	0	0	1	1	1			0	0		0	0
023	43	11	2800	1	0	1	1	0	0	1	0	0	1	0	0	1	1	1			0	0		0	0
023	44	11	2800	1	0	1	1	0	0	1	0	0	1	0	0	1	1	1			0	0		0	0
023	45	12	2800	1	0	1	1	0	0	1	0	0	1	0	0	1	1	1			0	0		0	0
023	46	12	2800	1	0	1	1	0	0	1	0	0	1	0	0	1	1	1			0	0		0	0
023	47	12	2800	1	0	1	1	0	0	1	0	0	1	0	0	1	1	1			0	0		0	0
023	48	12	2800	1	0	1	1	0	0	1	0	0	1	0	0	1	1	1			0	0		0	0
023	49	13	2800	1	0	1	1	0	0	1	0	0	1	0	0	1	1	1			0	0		0	0
023	50	13	2800	1	0	1	1	0	0	1	0	0	1	0	0	1	1	1			0	0		0	0
023	52	13	2800	1	0	1	1	0	0	1	0	0	1	0	0	1	1	1			0	0		1	0	2018-06-26	2018-07-01			6	0	0	0	0	0	0	0	0
024	1	1	3000	0	0	1	1	1	1	0	1	0	0	0	0	0	1	0	1	0	0	1		0	0
024	2	1	3000	0	0	1	1	1	1	0	1	0	0	0	0	0	1	0	1	0	0	1		0	0
024	3	1	3000	0	0	1	1	1	1	1	0	1	0	0	0	0	1	0	1	0	0	1		0	0
024	4	1	3000	0	0	1	1	1	1	1	0	1	0	0	0	0	1	0	1	0	0	1		0	0
024	5	2	3000	0	0	1	1	1	1	0	1	0	0	0	0	0	1	0	1	0	0	1		0	0
024	6	2	3000	0	0	1	1	1	1	1	0	1	0	0	0	0	1	0	1	0	0	1		0	0
024	7	2	3000	0	0	1	1	1	1	1	0	1	0	0	0	0	1	0	1	0	0	1		0	0
024	8	2	3000	0	0	1	1	1	1	1	0	1	0	0	0	0	1	0	1	0	0	1		1	0	2017-08-26	2017-08-30			10	0	0	0	0	0	0	0	0
024	9	3	3000	0	0	1	1	1	1	1	0	1	0	0	0	0	1	0	1	0	0	1		0	0
024	10	3	3000	0	0	1	1	1	1	0	1	0	0	0	0	0	1	0	1	0	0	1		0	0
024	11	3	3000	0	0	1	1	1	1	1	0	1	0	0	0	0	1	0	1	0	0	1		0	0
024	12	3	3000	0	0	1	1	1	1	1	0	1	0	0	0	0	1	0	1	0	0	1		0	0
024	14	4	3000	0	0	1	1	1	1	1	0	1	1	0	0	1	1	0	1	0	0	1		0	0
024	15	4	3000	0	0	1	1	1	1	1	0	1	1	0	0	1	1	0	1	0	0	1		0	0
024	16	4	3000	0	0	1	1	1	1	1	0	1	1	0	0	1	1	0	1	0	0	1		0	0
024	17	5	3000	0	0	1	1	1	1	1	0	1	1	0	0	1	1	0	1	0	0	1		0	0
024	18	5	3000	0	0	1	1	1	1	1	0	1	1	0	0	1	1	0	1	0	0	1		0	0
024	20	5	3000	0	0	1	1	1	1	1	0	1	1	0	0	1	1	0	1	0	0	1		0	0
024	21	6	3000	0	0	1	1	1	1	99			1	0	0	1	1	0	1	0	0	1		0	0
024	22	6	3000	0	0	1	1	1	1	1	0	1	1	0	0	1	1	0	1	0	0	1		0	0
024	23	6	3000	0	0	1	1	1	1	1	0	1	1	0	0	1	1	0	1	0	0	1		0	0
024	24	6	3000	0	0	1	1	1	1	1	0	1	1	0	0	1	1	0	1	0	0	1		0	0
024	26	7	3000	0	0	1	1	1	1	1	0	1	1	0	0	1	1	0	1	0	0	1		0	0
024	27	7	3000	0	0	1	1	1	1	1	0	1	1	0	0	1	1	0	1	0	0	1		0	0
024	28	7	3000	0	0	1	1	1	1	1	0	1	1	0	0	1	1	0	1	0	0	1		1	0	2018-01-15				7	1	0	0	1	1	0	0	0
024	29	8	3000	0	0	1	1	1	1	1	0	1	1	0	1	1	1	0	1	0	0	1		0	0
024	30	8	3000	0	0	1	1	1	1	1	0	1	1	0	1	1	1	0	1	0	0	1		0	0
024	31	8	3000	0	0	1	1	1	1	1	0	1	1	0	1	1	1	0	1	0	1	1	31	1	1	2018-02-01		2018-02-01	2018-02-05	4	1	0	0	1	1	1	1	0
025	1	1	3750	0	1	1	1	1	1	1	0	1	0	0	0	0	1	0	1	0	0	0		0	0
025	2	1	3750	0	1	1	1	1	1	1	0	1	0	0	0	0	1	0	1	0	0	0		0	0
025	3	1	3750	0	1	1	1	1	1	1	0	1	0	0	0	0	1	0	1	0	0	0		0	0
025	4	1	3750	0	1	1	1	1	1	1	0	1	0	0	0	0	1	0	1	0	0	0		0	0
025	5	2	3750	0	1	1	1	1	1	1	0	1	0	0	0	0	1	0	1	0	0	0		0	0
025	6	2	3750	0	1	1	1	1	1	1	0	1	0	0	0	0	1	0	1	0	0	0		0	0
025	7	2	3750	0	1	1	1	1	1	1	0	1	0	0	0	0	1	0	1	0	0	0		0	0
025	8	2	3750	0	1	1	1	1	1	1	0	1	0	0	0	0	1	0	1	0	0	0		0	0
025	9	3	3750	0	1	1	1	1	1	1	0	1	0	0	0	0	1	0	1	0	0	0		0	0
025	10	3	3750	0	1	1	1	1	1	1	0	1	0	0	0	0	1	0	1	0	0	0		0	0
025	11	3	3750	0	1	1	1	1	1	1	0	1	0	0	0	0	1	0	1	0	0	0		0	0
025	12	3	3750	0	1	1	1	1	1	1	0	1	0	0	0	0	1	0	1	0	0	0		0	0
025	13	4	3750	0	1	1	1	1	1	1	0	1	1	0	0	1	1	0	1	0	0	0		0	0
025	14	4	3750	0	1	1	1	1	1	1	0	1	1	0	0	1	1	0	1	0	0	0		0	0
025	15	4	3750	0	1	1	1	1	1	1	0	1	1	0	0	1	1	0	1	0	0	0		0	0
025	16	4	3750	0	1	1	1	1	1	1	0	1	1	0	0	1	1	0	1	0	0	0		0	0
025	17	5	3750	0	1	1	1	1	1	1	0	1	1	0	1	1	1	0	1	0	0	0		0	0
025	18	5	3750	0	1	1	1	1	1	1	0	1	1	0	1	1	1	0	1	0	0	0		0	0
025	19	5	3750	0	1	1	1	1	1	1	0	1	1	0	1	1	1	0	1	0	0	0		0	0
025	20	5	3750	0	1	1	1	1	1	1	0	1	1	0	1	1	1	0	1	0	0	0		0	0
025	21	6	3750	0	1	1	1	1	1	1	0	1					1	0	1	0	0	0		0	0
025	22	6	3750	0	1	1	1	1	1	1	0	1					1	0	1	0	0	0		0	0
025	23	6	3750	0	1	1	1	1	1	1	0	1					1	0	1	0	0	0		0	0
025	26	7	3750	0	1	1	1	1	1	1	0	1	1	0	1	1	1	0	1	0	0	0		0	0
025	27	7	3750	0	1	1	1	1	1	1	0	1	1	0	1	1	1	0	1	0	0	0		0	0
025	28	7	3750	0	1	1	1	1	1	1	0	1	1	0	1	1	1	0	1	0	0	0		0	0
025	29	8	3750	0	1	1	1	1	1	1	0	1	1	0	1	1	1	0	1	0	0	0		0	0
025	30	8	3750	0	1	1	1	1	1	1	0	1	1	0	1	1	1	0	1	0	0	0		0	0
025	31	8	3750	0	1	1	1	1	1	1	0	1	1	0	1	1	1	0	1	0	0	0		0	0
025	32	8	3750	0	1	1	1	1	1	1	0	1	1	0	1	1	1	0	1	0	0	0		0	0
025	33	9	3750	0	1	1	1	1	1	1	0	1	1	0	1	1	1	0	1	0	0	0		0	0
025	34	9	3750	0	1	1	1	1	1	1	0	1	1	0	1	1	1	0	1	0	0	0		0	0
025	35	9	3750	0	1	1	1	1	1	1	0	1	1	0	1	1	1	0	1	0	0	0		0	0
025	36	9	3750	0	1	1	1	1	1	1	0	1	1	0	1	1	1	0	1	0	0	0		0	0
025	37	10	3750	0	1	1	1	1	1	1	0	1	1	0	1	1	1	0	1	0	0	0		0	0
025	38	10	3750	0	1	1	1	1	1	1	0	1	1	0	1	1	1	0	1	0	0	0		0	0
025	39	10	3750	0	1	1	1	1	1	1	0	1	1	0	1	1	1	0	1	0	0	0		0	0
025	40	10	3750	0	1	1	1	1	1	1	0	1	1	0	1	1	1	0	1	0	0	0		0	0
025	41	11	3750	0	1	1	1	1	1	1	0	1	1	0	1	1	1	0	1	0	0	0		0	0
025	43	11	3750	0	1	1	1	1	1	1	0	1	1	0	1	1	1	0	1	0	0	0		0	0
025	44	11	3750	0	1	1	1	1	1	1	0	1	1	0	1	1	1	0	1	0	0	0		0	0
025	45	12	3750	0	1	1	1	1	1	1	0	1	1	0	1	1	1	0	1	0	0	0		0	0
025	46	12	3750	0	1	1	1	1	1	1	0	1	1	0	1	1	1	0	1	0	0	0		0	0
025	47	12	3750	0	1	1	1	1	1	1	0	1	1	0	1	1	1	0	1	0	0	0		0	0
025	48	12	3750	0	1	1	1	1	1	1	0	1	1	0	1	1	1	0	1	0	0	0		0	0
025	49	13	3750	0	1	1	1	1	1	1	0	1	1	1	1	1	1	0	1	0	0	0		0	0
025	51	13	3750	0	1	1	1	1	1	1	0	1	1	1	1	1	1	0	1	0	0	0		0	0
025	52	13	3750	0	1	1	1	1	0	1	0	0	1	1	1	1	1	0	1	0	0	0		0	0
026	2	1	3500	0	1	1	1	1	1	1	0	1	0	0	0	0	1	1			0	0		0	0
026	2	1	3500	0	1	1	1	1	1	1	0	1	0	0	0	0	1	1			0	0		0	0
026	3	1	3500	0	1	1	1	1	1	1	0	1	0	0	0	0	1	1			0	0		0	0
026	4	1	3500	0	1	1	1	1	1	1	0	1	0	0	0	0	1	1			0	0		0	0
026	5	2	3500	0	1	1	1	1	1	1	0	1	0	0	0	0	1	1			0	0		0	0
026	6	2	3500	0	1	1	1	1	1	1	0	1	0	0	0	0	1	1			0	0		0	0
026	7	2	3500	0	1	1	1	1	1	1	0	1	0	0	0	0	1	1			0	0		0	0
026	8	2	3500	0	1	1	1	1	1	1	0	1	0	0	0	0	1	1			0	0		0	0
026	9	3	3500	0	1	1	1	1	1	1	0	1	0	0	0	0	1	1			0	0		0	0
026	10	3	3500	0	1	1	1	1	1	1	0	1	0	0	0	0	1	1			0	0		0	0
026	11	3	3500	0	1	1	1	1	1	1	0	1	0	0	0	0	1	1			0	0		0	0
026	12	3	3500	0	1	1	1	1	1	1	0	1	0	0	0	0	1	1			0	0		0	0
026	13	4	3500	0	1	1	1	1	0	1	0	0	0	0	0	0	1	1			0	0		0	0
026	14	4	3500	0	1	1	1	1	0	1	0	0	0	0	0	0	1	1			0	0		0	0
026	15	4	3500	0	1	1	1	1	0	1	0	0	0	0	0	0	1	1			0	0		0	0
026	16	4	3500	0	1	1	1	1	0	1	0	0	0	0	0	0	1	1			0	0		0	0
026	17	5	3500	0	1	1	1	1	0	1	0	0	1	0	0	1	1	1			0	0		0	0
026	18	5	3500	0	1	1	1	1	0	1	0	0	1	0	0	1	1	1			0	0		0	0
026	19	5	3500	0	1	1	1	1	0	1	0	0	1	0	0	1	1	1			0	0		1	1	2017-11-09	2017-11-12	2017-11-09		3	0	0	0	0	1	1	0	0
026	20	5	3500	0	1	1	1	1	0	1	0	0	1	0	0	1	1	1			0	0		0	0
026	21	6	3500	0	1	1	1	1	0	1	0	0	1	0	0	1	1	1			0	0		0	0
026	22	6	3500	0	1	1	1	1	0	1	0	0	1	0	0	1	1	1			0	0		0	0
026	23	6	3500	0	1	1	1	1	0	1	0	0	1	0	0	1	1	1			0	0		0	0
026	24	6	3500	0	1	1	1	1	0	1	0	0	1	0	0	1	1	1			0	0		1	0	2017-12-15	2017-12-18			4	1	0	0	1	1	1	0	0
026	26	7	3500	0	1	1	1	1	0	1	0	0	0	0	0	0	1	1			0	0		0	0
026	27	7	3500	0	1	1	1	1	0	1	0	0	0	0	0	0	1	1			0	0		0	0
026	28	7	3500	0	1	1	1	1	0	1	0	0	0	0	0	0	1	1			0	0		0	0
026	29	8	3500	0	1	1	1	1	0	1	0	0	1	0	0	1	1	1			0	0		0	0
026	30	8	3500	0	1	1	1	1	0	1	0	0	1	0	0	1	1	1			0	0		1	0	2018-01-30				2	0	0	0	0	1	0	0	0
026	31	8	3500	0	1	1	1	1	0	1	0	0	1	0	0	1	1	1			0	0		1	0		2018-02-02				0	0	0	0	1	0	0	0
026	32	8	3500	0	1	1	1	1	0	1	0	0	1	0	0	1	1	1			0	0		0	0
026	33	9	3500	0	1	1	1	1	0	1	0	0	1	1	0	1	1	1			0	0		0	0
026	34	9	3500	0	1	1	1	1	0	1	0	0	1	1	0	1	1	1			0	0		0	0
026	35	9	3500	0	1	1	1	1	0	1	0	0	1	1	0	1	1	1			0	0		0	0
026	36	9	3500	0	1	1	1	1	0	1	0	0	1	1	0	1	1	1			0	0		0	0
026	37	10	3500	0	1	1	1	1	0	1	0	0	1	0	0	1	1	1			0	0		0	0
026	38	10	3500	0	1	1	1	1	0	1	0	0	1	0	0	1	1	1			0	0		0	0
026	39	10	3500	0	1	1	1	1	0	1	0	0	1	0	0	1	1	1			0	0		0	0
026	40	10	3500	0	1	1	1	1	0	1	0	0	1	0	0	1	1	1			0	0		0	0
026	41	11	3500	0	1	1	1	1	0	1	0	0	1	0	0	1	1	1			0	0		0	0
026	43	11	3500	0	1	1	1	1	0	1	0	0	1	0	0	1	1	1			0	0		0	0
026	44	11	3500	0	1	1	1	1	0	1	0	0	1	0	0	1	1	1			0	0		0	0
026	45	12	3500	0	1	1	1	1	0	1	0	0	1	0	0	1	1	1			0	0		0	0
026	46	12	3500	0	1	1	1	1	0	1	0	0	1	0	0	1	1	1			0	0		0	0
026	47	12	3500	0	1	1	1	1	0	1	0	0	1	0	0	1	1	1			0	0		0	0
026	48	12	3500	0	1	1	1	1	0	1	0	0	1	0	0	1	1	1			0	0		0	0
026	49	13	3500	0	1	1	1	1	0	1	0	0	0	0	0	0	1	1			0	0		0	0
026	50	13	3500	0	1	1	1	1	0	1	0	0	0	0	0	0	1	1			0	0		0	0
026	51	13	3500	0	1	1	1	1	0	1	0	0	0	0	0	0	1	1			0	0		1	0	2018-07-02	2018-07-04			5	0	0	0	0	0	0	0	0
026	52	13	3500	0	1	1	1	1	0	1	0	0	0	0	0	0	1	1			0	0		0	0
027	1	1	2750	0	0	1	1	1	1	1	0	1	0	0	0	0	1	1	1	1	0	0		0	0
027	2	1	2750	0	0	1	1	1	1	1	0	1	0	0	0	0	1	1	1	1	0	0		0	0
027	3	1	2750	0	0	1	1	1	1	1	0	1	0	0	0	0	1	1	1	1	0	0		0	0
027	4	1	2750	0	0	1	1	1	1	1	0	1	0	0	0	0	1	1	1	1	0	0		0	0
027	5	2	2750	0	0	1	1	1	1	1	0	1	0	0	0	0	1	1	1	1	0	0		0	0
027	6	2	2750	0	0	1	1	1	1	1	0	1	0	0	0	0	1	1	1	1	0	0		0	0
027	7	2	2750	0	0	1	1	1	1	1	0	1	0	0	0	0	1	1	1	1	0	0		0	0
027	8	2	2750	0	0	1	1	1	0	1	0	0	0	0	0	0	1	1	1	1	0	0		0	0
027	9	3	2750	0	0	1	1	1	1	1	0	1	0	0	0	0	1	1	1	1	0	0		0	0
027	10	3	2750	0	0	1	1	1	0	1	0	0	0	0	0	0	1	1	1	1	0	0		0	0
027	11	3	2750	0	0	1	1	1	0	1	0	0	0	0	0	0	1	1	1	1	0	0		0	0
027	12	3	2750	0	0	1	1	1	0	1	0	0	0	0	0	0	1	1	1	1	0	0		0	0
027	13	4	2750	0	0	1	1	1	0	1	0	0	0	0	0	0	1	1	1	1	0	0		0	0
027	14	4	2750	0	0	1	1	1	1	1	0	1	0	0	0	0	1	1	1	1	0	0		0	0
027	15	4	2750	0	0	1	1	1	1	1	0	1	0	0	0	0	1	1	1	1	0	0		0	0
027	16	4	2750	0	0	1	1	1	0	1	0	0	0	0	0	0	1	1	1	1	0	0		0	0
027	17	5	2750	0	0	1	1	1	0	1	0	0	0	0	0	0	1	1	1	1	0	0		0	0
027	18	5	2750	0	0	1	1	1	1	0	1	0	0	0	0	0	1	1	1	1	0	0		0	0
027	19	5	2750	0	0	1	1	1	1	1	0	1	0	0	0	0	1	1	1	1	0	0		0	0
027	20	5	2750	0	0	1	1	1	0	1	0	0	0	0	0	0	1	1	1	1	0	0		0	0
027	21	6	2750	0	0	1	1	1	0	1	0	0					1	1	1	1	0	0		0	0
027	22	6	2750	0	0	1	1	1	0	1	0	0					1	1	1	1	0	0		0	0
027	23	6	2750	0	0	1	1	1	0	1	0	0					1	1	1	1	0	0		0	0
027	25	7	2750	0	0	1	1	1	0	1	0	0	0	0	1	1	1	1	1	1	0	0		0	0
027	26	7	2750	0	0	1	1	1	0	1	0	0	0	0	1	1	1	1	1	1	0	0		0	0
027	27	7	2750	0	0	1	1	1	0	1	0	0	0	0	1	1	1	1	1	1	0	0		0	0
027	28	7	2750	0	0	1	1	1	0	1	0	0	0	0	1	1	1	1	1	1	0	0		0	0
027	29	8	2750	0	0	1	1	1	0	1	0	0	1	0	1	1	1	1	1	1	0	0		0	0
027	30	8	2750	0	0	1	1	1	1	0	1	0	1	0	1	1	1	1	1	1	0	0		0	0
027	31	8	2750	0	0	1	1	1	0	1	0	0	1	0	1	1	1	1	1	1	0	0		0	0
027	32	8	2750	0	0	1	1	1	0	1	0	0	1	0	1	1	1	1	1	1	0	0		0	0
027	33	9	2750	0	0	1	1	1	0	1	0	0	1	1	0	1	1	1	1	1	0	0		0	0
027	34	9	2750	0	0	1	1	1	0	1	0	0	1	1	0	1	1	1	1	1	0	0		0	0
027	35	9	2750	0	0	1	1	1	0	1	0	0	1	1	0	1	1	1	1	1	0	0		0	0
027	36	9	2750	0	0	1	1	1	0	1	0	0	1	1	0	1	1	1	1	1	0	0		0	0
027	37	10	2750	0	0	1	1	1	1	1	0	1					1	1	1	1	0	0		0	0
027	38	10	2750	0	0	1	1	1	1	1	0	1					1	1	1	1	0	0		0	0
027	39	10	2750	0	0	1	1	1	0	1	0	0					1	1	1	1	0	0		0	0
027	42	11	2750	0	0	1	1	1	0	1	0	0	1	1	1	1	1	1	1	1	0	0		0	0
027	43	11	2750	0	0	1	1	1	0	1	0	0	1	1	1	1	1	1	1	1	0	0		0	0
027	44	11	2750	0	0	1	1	1	0	1	0	0	1	1	1	1	1	1	1	1	0	0		0	0
027	45	12	2750	0	0	1	1	1	0	1	0	0	1	0	1	1	1	1	1	1	0	0		0	0
027	46	12	2750	0	0	1	1	1	0	1	0	0	1	0	1	1	1	1	1	1	0	0		0	0
027	47	12	2750	0	0	1	1	1	0	1	0	0	1	0	1	1	1	1	1	1	0	0		0	0
027	48	12	2750	0	0	1	1	1	0	1	0	0	1	0	1	1	1	1	1	1	0	0		0	0
027	50	13	2750	0	0	1	1	1	0	1	0	0	1	0	1	1	1	1	1	1	0	0		0	0
027	50	13	2750	0	0	1	1	1	0	1	0	0	1	0	1	1	1	1	1	1	0	0		0	0
027	51	13	2750	0	0	1	1	1	0	1	0	0	1	0	1	1	1	1	1	1	0	0		0	0
027	52	13	2750	0	0	1	1	1	0	1	0	0	1	0	1	1	1	1	1	1	0	0		0	0
028	1	1	3200	1	1	1	1	1	1	1	0	1	0	0	0	0	1	1	1	1	0	0		0	0
028	2	1	3200	1	1	1	1	1	1	1	0	1	0	0	0	0	1	1	1	1	0	0		0	0
028	3	1	3200	1	1	1	1	1	1	1	0	1	0	0	0	0	1	1	1	1	0	0		0	0
028	4	1	3200	1	1	1	1	1	1	1	0	1	0	0	0	0	1	1	1	1	0	0		0	0
028	5	2	3200	1	1	1	1	1	1	1	0	1	0	0	0	0	1	1	1	1	0	0		0	0
028	6	2	3200	1	1	1	1	1	1	1	0	1	0	0	0	0	1	1	1	1	0	0		0	0
028	7	2	3200	1	1	1	1	1	1	1	0	1	0	0	0	0	1	1	1	1	0	0		0	0
028	8	2	3200	1	1	1	1	1	1	1	0	1	0	0	0	0	1	1	1	1	0	0		0	0
028	9	3	3200	1	1	1	1	1	1	1	0	1	0	0	0	0	1	1	1	1	0	0		0	0
028	10	3	3200	1	1	1	1	1	1	1	0	1	0	0	0	0	1	1	1	1	0	0		0	0
028	11	3	3200	1	1	1	1	1	1	1	0	1	0	0	0	0	1	1	1	1	0	0		0	0
028	12	3	3200	1	1	1	1	1	1	1	0	1	0	0	0	0	1	1	1	1	0	0		0	0
028	13	4	3200	1	1	1	1	1	1	1	0	1	0	0	0	0	1	1	1	1	0	0		0	0
028	14	4	3200	1	1	1	1	1	1	1	0	1	0	0	0	0	1	1	1	1	0	0		0	0
028	15	4	3200	1	1	1	1	1	1	1	0	1	0	0	0	0	1	1	1	1	0	0		0	0
028	16	4	3200	1	1	1	1	1	1	1	0	1	0	0	0	0	1	1	1	1	0	0		0	0
028	17	5	3200	1	1	1	1	1	1	1	0	1	0	0	0	0	1	1	1	1	0	0		0	0
028	18	5	3200	1	1	1	1	1	1	1	0	1	0	0	0	0	1	1	1	1	0	0		0	0
028	19	5	3200	1	1	1	1	1	1	1	0	1	0	0	0	0	1	1	1	1	0	0		0	0
028	20	5	3200	1	1	1	1	1	1	1	0	1	0	0	0	0	1	1	1	1	0	0		1	0	2017-11-23	2017-11-27			8	0	1	0	0	1	1	0	0
028	21	6	3200	1	1	1	1	1	1	1	0	1	0	0	0	0	1	1	1	1	0	0		0	0
028	22	6	3200	1	1	1	1	1	1	1	0	1	0	0	0	0	1	1	1	1	0	0		0	0
028	23	6	3200	1	1	1	1	1	1	1	0	1	0	0	0	0	1	1	1	1	0	0		0	0
028	24	6	3200	1	1	1	1	1	1	1	0	1	0	0	0	0	1	1	1	1	0	0		0	0
028	25	7	3200	1	1	1	1	1	1	1	0	1	1	0	0	1	1	1	1	1	0	0		0	0
028	26	7	3200	1	1	1	1	1	1	1	0	1	1	0	0	1	1	1	1	1	0	0		0	0
028	27	7	3200	1	1	1	1	1	1	1	0	1	1	0	0	1	1	1	1	1	0	0		0	0
028	28	7	3200	1	1	1	1	1	1	1	0	1	1	0	0	1	1	1	1	1	0	0		0	0
028	29	8	3200	1	1	1	1	1	1	1	0	1	1	0	0	1	1	1	1	1	0	0		1	1	2018-01-25	2018-01-30	2018-01-25	2018-01-30	10	1	0	1	1	0	1	1	1
028	30	8	3200	1	1	1	1	1	1	1	0	1	1	0	0	1	1	1	1	1	0	0		1	1		2018-01-30		2018-01-30	10	1	0	1	1	1	1	0	1
028	31	8	3200	1	1	1	1	1	1	1	0	1	1	0	0	1	1	1	1	1	0	0		0	0
028	32	8	3200	1	1	1	1	1	1	1	0	1	1	0	0	1	1	1	1	1	0	0		0	0
028	33	9	3200	1	1	1	1	1	1	1	0	1	1	0	0	1	1	1	1	1	0	0		0	0
028	34	9	3200	1	1	1	1	1	1	1	0	1	1	0	0	1	1	1	1	1	0	0		0	0
028	35	9	3200	1	1	1	1	1	1	1	0	1	1	0	0	1	1	1	1	1	0	0		0	0
028	36	9	3200	1	1	1	1	1	1	1	0	1	1	0	0	1	1	1	1	1	0	0		0	0
028	37	10	3200	1	1	1	1	1	1	1	0	1	1	0	0	1	1	1	1	1	0	0		0	0
028	38	10	3200	1	1	1	1	1	1	1	0	1	1	0	0	1	1	1	1	1	0	0		0	0
028	39	10	3200	1	1	1	1	1	1	1	0	1	1	0	0	1	1	1	1	1	0	0		0	0
028	40	10	3200	1	1	1	1	1	1	1	0	1	1	0	0	1	1	1	1	1	0	0		0	0
028	42	11	3200	1	1	1	1	1	1	1	0	1	0	0	1	1	1	1	1	1	0	0		0	0
028	43	11	3200	1	1	1	1	1	1	1	0	1	0	0	1	1	1	1	1	1	0	0		0	0
028	44	11	3200	1	1	1	1	1	1	1	0	1	0	0	1	1	1	1	1	1	0	0		0	0
028	45	12	3200	1	1	1	1	1	1	1	0	1	0	0	0	0	1	1	1	1	0	0		0	0
028	46	12	3200	1	1	1	1	1	1	1	0	1	0	0	0	0	1	1	1	1	0	0		0	0
028	47	12	3200	1	1	1	1	1	1	1	0	1	0	0	0	0	1	1	1	1	0	0		0	0
028	48	12	3200	1	1	1	1	1	1	1	0	1	0	0	0	0	1	1	1	1	0	0		0	0
028	49	13	3200	1	1	1	1	1	1	1	0	1	1	1	1	1	1	1	1	1	0	0		1	1	2018-06-16		2018-06-16		4	1	0	0	0	1	1	0	0
028	50	13	3200	1	1	1	1	1	1	1	0	1	1	1	1	1	1	1	1	1	0	0		1	1		2018-06-22		2018-06-22	4	1	0	0	1	1	1	0	0
028	51	13	3200	1	1	1	1	1	1	1	0	1	1	1	1	1	1	1	1	1	0	0		0	0
028	52	13	3200	1	1	1	1	1	1	1	0	1	1	1	1	1	1	1	1	1	0	0		0	0
029	1	1	2500	1	1	1	1	1	1	1	0	1	0	0	0	0	1	1	1	1	0	1		0	0
029	2	1	2500	1	1	1	1	1	1	1	0	1	0	0	0	0	1	1	1	1	0	1		0	0
029	3	1	2500	1	1	1	1	1	0	1	0	0	0	0	0	0	1	1	1	1	0	1		0	0
029	4	1	2500	1	1	1	1	1	1	1	0	1	0	0	0	0	1	1	1	1	0	1		0	0
029	5	2	2500	1	1	1	1	1	1	1	0	1	0	0	0	0	1	1	1	1	0	1		0	0
029	6	2	2500	1	1	1	1	1	1	1	0	1	0	0	0	0	1	1	1	1	0	1		0	0
029	7	2	2500	1	1	1	1	1	1	1	0	1	0	0	0	0	1	1	1	1	0	1		0	0
029	8	2	2500	1	1	1	1	1	1	1	0	1	0	0	0	0	1	1	1	1	0	1		0	0
029	9	3	2500	1	1	1	1	1	1	1	0	1	0	0	0	0	1	1	1	1	0	1		0	0
029	10	3	2500	1	1	1	1	1	1	1	0	1	0	0	0	0	1	1	1	1	0	1		0	0
029	11	3	2500	1	1	1	1	1	1	1	0	1	0	0	0	0	1	1	1	1	0	1		0	0
029	12	3	2500	1	1	1	1	1	1	1	0	1	0	0	0	0	1	1	1	1	0	1		0	0
029	13	4	2500	1	1	1	1	1	1	1	0	1	0	0	0	0	1	1	1	1	0	1		0	0
029	14	4	2500	1	1	1	1	1	1	1	0	1	0	0	0	0	1	1	1	1	0	1		0	0
029	15	4	2500	1	1	1	1	1	1	1	0	1	0	0	0	0	1	1	1	1	0	1		0	0
029	16	4	2500	1	1	1	1	1	1	1	0	1	0	0	0	0	1	1	1	1	0	1		0	0
029	17	5	2500	1	1	1	1	1	1	1	0	1	0	0	0	0	1	1	1	1	0	1		0	0
029	18	5	2500	1	1	1	1	1	0	1	0	0	0	0	0	0	1	1	1	1	0	1		0	0
029	19	5	2500	1	1	1	1	1	1	1	0	1	0	0	0	0	1	1	1	1	0	1		0	0
029	20	5	2500	1	1	1	1	1	1	1	0	1	0	0	0	0	1	1	1	1	0	1		0	0
029	21	6	2500	1	1	1	1	1	1	1	0	1	0	0	0	0	1	1	1	1	0	1		0	0
029	22	6	2500	1	1	1	1	1	1	1	0	1	0	0	0	0	1	1	1	1	0	1		1	1	2017-12-13		2017-12-13		5	1	0	0	0	0	0	0	0
029	23	6	2500	1	1	1	1	1	1	1	0	1	0	0	0	0	1	1	1	1	0	1		0	0
029	24	6	2500	1	1	1	1	1	1	1	0	1	0	0	0	0	1	1	1	1	0	1		0	0
029	25	7	2500	1	1	1	1	1	1	1	0	1	1	0	0	1	1	1	1	1	0	1		0	0
029	26	7	2500	1	1	1	1	1	1	1	0	1	1	0	0	1	1	1	1	1	0	1		0	0
029	27	7	2500	1	1	1	1	1	1	1	0	1	1	0	0	1	1	1	1	1	0	1		0	0
029	28	7	2500	1	1	1	1	1	1	1	0	1	1	0	0	1	1	1	1	1	0	1		0	0
029	29	8	2500	1	1	1	1	1	1	1	0	1	1	0	0	1	1	1	1	1	0	1		0	0
029	30	8	2500	1	1	1	1	1	1	1	0	1	1	0	0	1	1	1	1	1	0	1		0	0
029	31	8	2500	1	1	1	1	1	1	1	0	1	1	0	0	1	1	1	1	1	0	1		0	0
029	32	8	2500	1	1	1	1	1	1	1	0	1	1	0	0	1	1	1	1	1	0	1		0	0
029	33	9	2500	1	1	1	1	1	1	1	0	1	1	0	0	1	1	1	1	1	0	1		0	0
029	34	9	2500	1	1	1	1	1	1	1	0	1	1	0	0	1	1	1	1	1	0	1		0	0
029	35	9	2500	1	1	1	1	1	1	1	0	1	1	0	0	1	1	1	1	1	0	1		0	0
029	36	9	2500	1	1	1	1	1	1	1	0	1	1	0	0	1	1	1	1	1	0	1		0	0
029	37	10	2500	1	1	1	1	1	1	1	0	1	1	0	0	1	1	1	1	1	0	1		0	0
029	38	10	2500	1	1	1	1	1	1	1	0	1	1	0	0	1	1	1	1	1	0	1		0	0
029	39	10	2500	1	1	1	1	1	1	1	0	1	1	0	0	1	1	1	1	1	0	1		0	0
029	40	10	2500	1	1	1	1	1	1	1	0	1	1	0	0	1	1	1	1	1	0	1		0	0
029	42	11	2500	1	1	1	1	1	1	1	0	1	1	0	0	1	1	1	1	1	0	1		0	0
029	43	11	2500	1	1	1	1	1	1	1	0	1	1	0	0	1	1	1	1	1	0	1		0	0
029	44	11	2500	1	1	1	1	1	1	1	0	1	1	0	0	1	1	1	1	1	0	1		0	0
029	45	12	2500	1	1	1	1	1	1	1	0	1					1	1	1	1	0	1		0	0
029	46	12	2500	1	1	1	1	1	1	1	0	1					1	1	1	1	0	1		0	0
029	50	13	2500	1	1	1	1	1	1	1	0	1	1	0	0	1	1	1	1	1	0	1		0	0
029	51	13	2500	1	1	1	1	1	1	1	0	1	1	0	0	1	1	1	1	1	1	1	51	1	0	2018-07-03				4	0	0	0	0	0	0	0	0
030	1	1	3300	1	1	1	1	1	1	1	0	1	0	0	0	0	1	0			0	0		0	0
030	2	1	3300	1	1	1	1	1	1	1	0	1	0	0	0	0	1	0			0	0		0	0
030	3	1	3300	1	1	1	1	1	1	1	0	1	0	0	0	0	1	0			0	0		0	0
030	4	1	3300	1	1	1	1	1	1	1	0	1	0	0	0	0	1	0			0	0		0	0
030	5	2	3300	1	1	1	1	1	1	1	0	1	0	0	0	0	1	0			0	0		0	0
030	6	2	3300	1	1	1	1	1	1	1	0	1	0	0	0	0	1	0			0	0		0	0
030	7	2	3300	1	1	1	1	1	1	1	0	1	0	0	0	0	1	0			0	0		0	0
030	8	2	3300	1	1	1	1	1	1	1	0	1	0	0	0	0	1	0			0	0		0	0
030	9	3	3300	1	1	1	1	1	1	1	0	1	0	0	0	0	1	0			0	0		0	0
030	10	3	3300	1	1	1	1	1	1	1	0	1	0	0	0	0	1	0			0	0		0	0
030	11	3	3300	1	1	1	1	1	1	1	0	1	0	0	0	0	1	0			0	0		0	0
030	12	3	3300	1	1	1	1	1	1	1	0	1	0	0	0	0	1	0			0	0		0	0
030	13	4	3300	1	1	1	1	1	1	1	0	1	1	0	1	1	1	0			0	0		0	0
030	14	4	3300	1	1	1	1	1	1	1	0	1	1	0	1	1	1	0			0	0		0	0
030	15	4	3300	1	1	1	1	1	1	1	0	1	1	0	1	1	1	0			0	0		0	0
030	16	4	3300	1	1	1	1	1	1	1	0	1	1	0	1	1	1	0			0	0		0	0
030	17	5	3300	1	1	1	1	1	1	1	0	1	1	0	1	1	1	0			0	0		0	0
030	18	5	3300	1	1	1	1	1	1	1	0	1	1	0	1	1	1	0			0	0		0	0
030	19	5	3300	1	1	1	1	1	1	1	0	1	1	0	1	1	1	0			0	0		0	0
030	20	5	3300	1	1	1	1	1	1	1	0	1	1	0	1	1	1	0			0	0		0	0
030	21	6	3300	1	1	1	1	1	1	1	0	1	1	0	1	1	1	0			0	0		0	0
030	22	6	3300	1	1	1	1	1	1	1	0	1	1	0	1	1	1	0			0	0		0	0
030	24	6	3300	1	1	1	1	1	1	1	0	1	1	0	1	1	1	0			0	0		0	0
030	25	7	3300	1	1	1	1	1	1	1	0	1	0	0	1	1	1	0			0	0		0	0
030	26	7	3300	1	1	1	1	1	1	1	0	1	0	0	1	1	1	0			0	0		0	0
030	27	7	3300	1	1	1	1	1	1	1	0	1	0	0	1	1	1	0			0	0		0	0
030	28	7	3300	1	1	1	1	1	1	1	0	1	0	0	1	1	1	0			0	0		0	0
030	29	8	3300	1	1	1	1	1	1	1	0	1	1	0	1	1	1	0			0	0		0	0
030	30	8	3300	1	1	1	1	1	1	1	0	1	1	0	1	1	1	0			0	0		0	0
030	31	8	3300	1	1	1	1	1	1	1	0	1	1	0	1	1	1	0			0	0		0	0
030	32	8	3300	1	1	1	1	1	1	1	0	1	1	0	1	1	1	0			0	0		0	0
030	33	9	3300	1	1	1	1	1	1	1	0	1	1	0	1	1	1	0			0	0		0	0
030	34	9	3300	1	1	1	1	1	1	1	0	1	1	0	1	1	1	0			0	0		0	0
030	35	9	3300	1	1	1	1	1	1	1	0	1	1	0	1	1	1	0			0	0		0	0
030	36	9	3300	1	1	1	1	1	1	1	0	1	1	0	1	1	1	0			0	0		0	0
030	37	10	3300	1	1	1	1	1	1	1	0	1	1	0	1	1	1	0			0	0		0	0
030	38	10	3300	1	1	1	1	1	1	1	0	1	1	0	1	1	1	0			0	0		0	1			2018-04-09			1	0	0	0	1	1	1	1
030	39	10	3300	1	1	1	1	1	1	1	0	1	1	0	1	1	1	0			0	0		0	1				2018-04-11		1	1	0	0	1	1	1	1
030	40	10	3300	1	1	1	1	1	1	1	0	1	1	0	1	1	1	0			0	0		0	0
030	41	11	3300	1	1	1	1	1	1	1	0	1	1	0	1	1	1	0			0	0		0	0
030	42	11	3300	1	1	1	1	1	1	1	0	1	1	0	1	1	1	0			0	0		0	0
030	43	11	3300	1	1	1	1	1	1	1	0	1	1	0	1	1	1	0			0	0		0	0
030	44	11	3300	1	1	1	1	1	1	1	0	1	1	0	1	1	1	0			0	0		0	0
030	45	12	3300	1	1	1	1	1	1	1	0	1	0	0	0	0	1	0			0	0		0	0
030	46	12	3300	1	1	1	1	1	1	1	0	1	0	0	0	0	1	0			0	0		0	0
030	47	12	3300	1	1	1	1	1	1	1	0	1	0	0	0	0	1	0			0	0		0	0
030	48	12	3300	1	1	1	1	1	1	1	0	1	0	0	0	0	1	0			0	0		0	0
030	49	13	3300	1	1	1	1	1	1	1	0	1	0	0	0	0	1	0			0	0		0	0
030	50	13	3300	1	1	1	1	1	0	1	0	0	0	0	0	0	1	0			0	0		0	0
030	51	13	3300	1	1	1	1	1	1	1	0	1	0	0	0	0	1	0			0	0		0	0
030	52	13	3300	1	1	1	1	1	1	1	0	1	0	0	0	0	1	0			0	0		0	0
031	1	1	2000	0	1	1	0	0	1	1	0	1	0	0	0	0	1	1			0	0		0	0
031	2	1	2000	0	1	1	0	0	1	1	0	1	0	0	0	0	1	1			0	0		0	1			2017-08-01			0	0	0	0	0	0	0	0
031	3	1	2000	0	1	1	0	0	1	1	0	1	0	0	0	0	1	1			0	0		0	0
031	4	1	2000	0	1	1	0	0	1	1	0	1	0	0	0	0	1	1			0	0		0	0
031	5	2	2000	0	1	1	0	0	1	1	0	1	0	0	0	0	1	1			0	0		0	0
031	6	2	2000	0	1	1	0	0	1	1	0	1	0	0	0	0	1	1			0	0		0	0
031	7	2	2000	0	1	1	0	0	1	1	0	1	0	0	0	0	1	1			0	0		0	0
031	8	2	2000	0	1	1	0	0	1	0	1	0	0	0	0	0	1	1			0	0		0	0
031	9	3	2000	0	1	1	0	0	1	1	0	1	0	0	0	0	1	1			0	0		0	0
031	10	3	2000	0	1	1	0	0	1	1	0	1	0	0	0	0	1	1			0	0		0	0
031	12	3	2000	0	1	1	0	0	1	1	0	1	0	0	0	0	1	1			0	0		0	0
031	13	4	2000	0	1	1	0	0	1	1	0	1	1	0	1	1	1	1			0	0		0	0
031	14	4	2000	0	1	1	0	0	1	1	0	1	1	0	1	1	1	1			0	0		0	0
031	15	4	2000	0	1	1	0	0	1	1	0	1	1	0	1	1	1	1			0	0		0	0
031	16	4	2000	0	1	1	0	0	1	1	0	1	1	0	1	1	1	1			0	0		0	0
031	18	5	2000	0	1	1	0	0	1	0	1	0					1	1			0	0		0	0
031	19	5	2000	0	1	1	0	0	1	0	1	0					1	1			0	0		0	0
032	1	1	2900	1	1	1	1	1	0	1	0	0	1	0	0	1	1	1	1	1	0	0		0	0
032	2	1	2900	1	1	1	1	1	0	1	0	0	1	0	0	1	1	1	1	1	0	0		0	0
032	3	1	2900	1	1	1	1	1	0	1	0	0	1	0	0	1	1	1	1	1	0	0		0	0
032	4	1	2900	1	1	1	1	1	0	1	0	0	1	0	0	1	1	1	1	1	0	0		0	0
032	5	2	2900	1	1	1	1	1	0	1	0	0	1	0	0	1	1	1	1	1	0	0		0	0
032	6	2	2900	1	1	1	1	1	0	1	0	0	1	0	0	1	1	1	1	1	0	0		0	0
032	7	2	2900	1	1	1	1	1	0	1	0	0	1	0	0	1	1	1	1	1	0	0		0	0
032	8	2	2900	1	1	1	1	1	0	1	0	0	1	0	0	1	1	1	1	1	0	0		0	0
032	9	3	2900	1	1	1	1	1	0	1	0	0	0	0	0	0	1	1	1	1	0	0		1	1	2017-09-20		2017-09-20		8	1	0	0	0	0	0	0	0
032	10	3	2900	1	1	1	1	1	0	1	0	0	0	0	0	0	1	1	1	1	0	0		1	0	2017-09-20				5	0	0	0	0	1	1	0	0
032	11	3	2900	1	1	1	1	1	0	1	0	0	0	0	0	0	1	1	1	1	0	0		1	0		2017-10-02			7	0	0	0	1	1	1	0	0
032	12	3	2900	1	1	1	1	1	0	1	0	0	0	0	0	0	1	1	1	1	0	0		0	0
032	13	4	2900	1	1	1	1	1	0	1	0	0	0	0	0	0	1	1	1	1	0	0		0	1			2017-10-18			1	0	0	0	0	0	0	0
032	14	4	2900	1	1	1	1	1	0	1	0	0	0	0	0	0	1	1	1	1	0	0		0	0
032	15	4	2900	1	1	1	1	1	0	1	0	0	0	0	0	0	1	1	1	1	0	0		0	0
032	16	4	2900	1	1	1	1	1	0	1	0	0	0	0	0	0	1	1	1	1	0	0		0	0
032	17	5	2900	1	1	1	1	1	1	1	0	1	0	0	1	1	1	1	1	1	0	0		0	0
032	18	5	2900	1	1	1	1	1	0	1	0	0	0	0	1	1	1	1	1	1	0	0		0	0
032	19	5	2900	1	1	1	1	1	0	1	0	0	0	0	1	1	1	1	1	1	0	0		0	0
032	20	5	2900	1	1	1	1	1	0	1	0	0	0	0	1	1	1	1	1	1	0	0		0	0
032	21	6	2900	1	1	1	1	1	0	1	0	0	1	0	1	1	1	1	1	1	0	0		0	0
032	22	6	2900	1	1	1	1	1	0	1	0	0	1	0	1	1	1	1	1	1	0	0		0	0
032	24	6	2900	1	1	1	1	1	0	1	0	0	1	0	1	1	1	1	1	1	0	0		0	0
032	25	7	2900	1	1	1	1	1	0	1	0	0	1	0	1	1	1	1	1	1	0	0		0	1			2018-01-07			0	0	0	0	0	0	0	0
032	26	7	2900	1	1	1	1	1	0	0	0	0	1	0	1	1	1	1	1	1	0	0		0	1				2018-01-13		0	0	0	0	0	0	0	0
032	27	7	2900	1	1	1	1	1	0	1	0	0	1	0	1	1	1	1	1	1	0	0		0	0
032	28	7	2900	1	1	1	1	1	0	1	0	0	1	0	1	1	1	1	1	1	0	0		0	0
032	29	8	2900	1	1	1	1	1	0	1	0	0	1	0	0	1	1	1	1	1	0	0		0	0
032	30	8	2900	1	1	1	1	1	0	1	0	0	1	0	0	1	1	1	1	1	0	0		0	0
032	31	8	2900	1	1	1	1	1	0	1	0	0	1	0	0	1	1	1	1	1	0	0		0	0
032	32	8	2900	1	1	1	1	1	0	1	0	0	1	0	0	1	1	1	1	1	0	0		0	0
032	33	9	2900	1	1	1	1	1	0	1	0	0	1	0	0	1	1	1	1	1	0	0		0	0
032	34	9	2900	1	1	1	1	1	0	1	0	0	1	0	0	1	1	1	1	1	0	0		0	0
032	35	9	2900	1	1	1	1	1	0	1	0	0	1	0	0	1	1	1	1	1	0	0		0	0
032	36	9	2900	1	1	1	1	1	0	1	0	0	1	0	0	1	1	1	1	1	0	0		0	0
032	37	10	2900	1	1	1	1	1	0	1	0	0	1	0	1	1	1	1	1	1	0	0		0	0
032	38	10	2900	1	1	1	1	1	0	1	0	0	1	0	1	1	1	1	1	1	0	0		1	0	2018-04-10				8	0	0	0	0	0	0	0	0
032	39	10	2900	1	1	1	1	1	0	1	0	0	1	0	1	1	1	1	1	1	0	0		0	0
032	40	10	2900	1	1	1	1	1	0	1	0	0	1	0	1	1	1	1	1	1	0	0		1	0	2018-04-26	2018-05-01			8	0	0	0	0	1	1	0	0
032	41	11	2900	1	1	1	1	1	0	1	0	0	1	0	0	1	1	1	1	1	0	0		0	0
032	42	11	2900	1	1	1	1	1	0	1	0	0	1	0	0	1	1	1	1	1	0	0		0	0
032	43	11	2900	1	1	1	1	1	0	1	0	0	1	0	0	1	1	1	1	1	0	0		0	0
032	44	11	2900	1	1	1	1	1	0	1	0	0	1	0	0	1	1	1	1	1	0	0		0	0
032	45	12	2900	1	1	1	1	1	0	1	0	0					1	1	1	1	0	0		0	0
032	46	12	2900	1	1	1	1	1	0	1	0	0					1	1	1	1	0	0		0	0
032	47	12	2900	1	1	1	1	1	0	1	0	0					1	1	1	1	0	0		0	0
032	49	13	2900	1	1	1	1	1	0	1	0	0	1	0	0	1	1	1	1	1	0	0		0	0
032	50	13	2900	1	1	1	1	1	0	1	0	0	1	0	0	1	1	1	1	1	0	0		0	0
032	51	13	2900	1	1	1	1	1	0	1	0	0	1	0	0	1	1	1	1	1	0	0		0	0
032	52	13	2900	1	1	1	1	1	0	1	0	0	1	0	0	1	1	1	1	1	0	0		0	0
033	1	1	3650	1	0	1	0	1	1	1	0	1	0	0	0	0	1	1			0	0		0	0
033	2	1	3650	1	0	1	0	1	1	1	0	1	0	0	0	0	1	1			0	0		0	0
033	3	1	3650	1	0	1	0	1	1	1	0	1	0	0	0	0	1	1			0	0		0	0
033	4	1	3650	1	0	1	0	1	1	1	0	1	0	0	0	0	1	1			0	0		0	0
033	5	2	3650	1	0	1	0	1	1	1	0	1	0	0	0	0	1	1			0	0		0	0
033	6	2	3650	1	0	1	0	1	1	1	0	1	0	0	0	0	1	1			0	0		0	0
033	7	2	3650	1	0	1	0	1	1	1	0	1	0	0	0	0	1	1			0	0		0	0
033	8	2	3650	1	0	1	0	1	1	1	0	1	0	0	0	0	1	1			0	0		0	0
033	9	3	3650	1	0	1	0	1	1	1	0	1	0	0	0	0	1	1			0	0		0	0
033	10	3	3650	1	0	1	0	1	1	1	0	1	0	0	0	0	1	1			0	0		0	0
033	11	3	3650	1	0	1	0	1	1	1	0	1	0	0	0	0	1	1			0	0		0	0
033	12	3	3650	1	0	1	0	1	1	1	0	1	0	0	0	0	1	1			0	0		0	0
033	13	4	3650	1	0	1	0	1	1	1	0	1	0	0	0	0	1	1			0	0		0	0
033	14	4	3650	1	0	1	0	1	1	1	0	1	0	0	0	0	1	1			0	0		0	0
033	15	4	3650	1	0	1	0	1	1	1	0	1	0	0	0	0	1	1			0	0		0	0
033	16	4	3650	1	0	1	0	1	1	1	0	1	0	0	0	0	1	1			0	0		0	0
033	17	5	3650	1	0	1	0	1	1	1	0	1	1	0	0	1	1	1			0	0		0	0
033	18	5	3650	1	0	1	0	1	1	1	0	1	1	0	0	1	1	1			0	0		0	0
033	19	5	3650	1	0	1	0	1	1	1	0	1	1	0	0	1	1	1			0	0		0	0
033	20	5	3650	1	0	1	0	1	1	1	0	1	1	0	0	1	1	1			0	0		0	0
033	21	6	3650	1	0	1	0	1	1	1	0	1	1	0	0	1	1	1			0	0		0	0
033	23	6	3650	1	0	1	0	1	1	1	0	1	1	0	0	1	1	1			0	0		1	0	2018-01-01				7	0	0	0	0	0	0	0	0
033	24	6	3650	1	0	1	0	1	1	1	0	1	1	0	0	1	1	1			0	0		1	0		2018-01-05			6	0	0	0	0	0	0	0	0
033	25	7	3650	1	0	1	0	1	1	1	0	1	1	0	0	1	1	1			0	0		0	0
033	26	7	3650	1	0	1	0	1	1	1	0	1	1	0	0	1	1	1			0	0		0	0
033	27	7	3650	1	0	1	0	1	1	1	0	1	1	0	0	1	1	1			0	0		0	0
033	28	7	3650	1	0	1	0	1	1	1	0	1	1	0	0	1	1	1			0	0		0	0
033	29	8	3650	1	0	1	0	1	1	1	0	1	1	1	0	1	1	1			0	0		0	0
033	30	8	3650	1	0	1	0	1	1	1	0	1	1	1	0	1	1	1			0	0		0	0
033	31	8	3650	1	0	1	0	1	1	1	0	1	1	1	0	1	1	1			0	0		0	0
033	32	8	3650	1	0	1	0	1	1	1	0	1	1	1	0	1	1	1			0	0		0	0
033	33	9	3650	1	0	1	0	1	1	1	0	1	1	0	0	1	1	1			0	0		0	0
033	34	9	3650	1	0	1	0	1	1	1	0	1	1	0	0	1	1	1			0	0		0	0
033	35	9	3650	1	0	1	0	1	1	1	0	1	1	0	0	1	1	1			0	0		0	0
033	36	9	3650	1	0	1	0	1	1	1	0	1	1	0	0	1	1	1			0	0		0	0
033	37	10	3650	1	0	1	0	1	1	1	0	1	1	1	0	1	1	1			0	0		0	1			2018-04-04	2018-04-05		1	0	0	0	1	0	1	0
033	38	10	3650	1	0	1	0	1	1	1	0	1	1	1	0	1	1	1			0	0		0	0
033	40	10	3650	1	0	1	0	1	1	1	0	1	1	1	0	1	1	1			0	0		0	0
033	41	11	3650	1	0	1	0	1	1	1	0	1	0	0	0	0	1	1			0	0		0	0
033	42	11	3650	1	0	1	0	1	1	1	0	1	0	0	0	0	1	1			0	0		0	0
033	43	11	3650	1	0	1	0	1	1	1	0	1	0	0	0	0	1	1			0	0		0	0
033	44	11	3650	1	0	1	0	1	1	1	0	1	0	0	0	0	1	1			0	0		0	0
033	45	12	3650	1	0	1	0	1	1	1	0	1	1	1	0	1	1	1			0	0		0	0
033	46	12	3650	1	0	1	0	1	1	1	0	1	1	1	0	1	1	1			0	0		0	0
033	47	12	3650	1	0	1	0	1	1	1	0	1	1	1	0	1	1	1			0	0		0	0
033	48	12	3650	1	0	1	0	1	1	1	0	1	1	1	0	1	1	1			0	0		0	0
033	49	13	3650	1	0	1	0	1	0	1	0	0	1	0	0	1	1	1			0	0		0	0
033	50	13	3650	1	0	1	0	1	1	0	1	0	1	0	0	1	1	1			0	0		0	0
033	51	13	3650	1	0	1	0	1	1	1	0	1	1	0	0	1	1	1			0	0		0	0
033	52	13	3650	1	0	1	0	1	1	1	0	1	1	0	0	1	1	1			0	0		0	0
034	1	1	3000	1	1	1	1	1	1	1	0	1	0	0	0	0	1	1			0	0		0	0
034	2	1	3000	1	1	1	1	1	1	1	0	1	0	0	0	0	1	1			0	0		0	0
034	3	1	3000	1	1	1	1	1	1	1	0	1	0	0	0	0	1	1			0	0		0	0
034	4	1	3000	1	1	1	1	1	1	0	1	0	0	0	0	0	1	1			0	0		0	0
034	5	2	3000	1	1	1	1	1	1	1	0	1	0	0	0	0	1	1			0	0		0	0
034	6	2	3000	1	1	1	1	1	1	1	0	1	0	0	0	0	1	1			0	0		0	0
034	7	2	3000	1	1	1	1	1	1	1	0	1	0	0	0	0	1	1			0	0		0	0
034	8	2	3000	1	1	1	1	1	1	1	0	1	0	0	0	0	1	1			0	0		0	0
034	9	3	3000	1	1	1	1	1	1	1	0	1	0	0	0	0	1	1			0	0		0	0
034	10	3	3000	1	1	1	1	1	1	1	0	1	0	0	0	0	1	1			0	0		0	0
034	11	3	3000	1	1	1	1	1	1	1	0	1	0	0	0	0	1	1			0	0		0	0
034	12	3	3000	1	1	1	1	1	1	1	0	1	0	0	0	0	1	1			0	0		0	0
034	13	4	3000	1	1	1	1	1	1	1	0	1	1	0	0	1	1	1			0	0		0	0
034	14	4	3000	1	1	1	1	1	1	1	0	1	1	0	0	1	1	1			0	0		0	0
034	15	4	3000	1	1	1	1	1	1	1	0	1	1	0	0	1	1	1			0	0		0	0
034	16	4	3000	1	1	1	1	1	1	1	0	1	1	0	0	1	1	1			0	0		0	0
034	17	5	3000	1	1	1	1	1	1	1	0	1	1	0	1	1	1	1			0	0		0	0
034	18	5	3000	1	1	1	1	1	1	1	0	1	1	0	1	1	1	1			0	0		0	0
034	19	5	3000	1	1	1	1	1	1	1	0	1	1	0	1	1	1	1			0	0		0	0
034	20	5	3000	1	1	1	1	1	1	1	0	1	1	0	1	1	1	1			0	0		0	0
034	21	6	3000	1	1	1	1	1	1	1	0	1	1	0	0	1	1	1			0	0		0	0
034	23	6	3000	1	1	1	1	1	1	0	1	0	1	0	0	1	1	1			0	0		0	0
034	24	6	3000	1	1	1	1	1	0	1	0	0	1	0	0	1	1	1			0	0		0	0
034	25	7	3000	1	1	1	1	1	0	1	0	0	1	0	0	1	1	1			0	0		0	0
034	26	7	3000	1	1	1	1	1	1	1	0	1	1	0	0	1	1	1			0	0		0	0
034	27	7	3000	1	1	1	1	1	0	1	0	0	1	0	0	1	1	1			0	0		0	0
034	28	7	3000	1	1	1	1	1	0	1	0	0	1	0	0	1	1	1			0	0		0	0
034	29	8	3000	1	1	1	1	1	0	1	0	0	1	1	0	1	1	1			0	0		0	0
034	30	8	3000	1	1	1	1	1	0	1	0	0	1	1	0	1	1	1			0	0		0	0
034	31	8	3000	1	1	1	1	1	0	1	0	0	1	1	0	1	1	1			0	0		0	0
034	32	8	3000	1	1	1	1	1	0	1	0	0	1	1	0	1	1	1			0	0		0	0
034	33	9	3000	1	1	1	1	1	0	1	0	0	1	0	0	1	1	1			0	0		0	0
034	34	9	3000	1	1	1	1	1	0	1	0	0	1	0	0	1	1	1			0	0		0	0
034	35	9	3000	1	1	1	1	1	0	1	0	0	1	0	0	1	1	1			0	0		0	0
034	36	9	3000	1	1	1	1	1	0	1	0	0	1	0	0	1	1	1			0	0		0	0
034	37	10	3000	1	1	1	1	1	0	1	0	0	1	0	0	1	1	1			0	0		0	0
034	38	10	3000	1	1	1	1	1	0	1	0	0	1	0	0	1	1	1			0	0		0	0
034	39	10	3000	1	1	1	1	1	0	1	0	0	1	0	0	1	1	1			0	0		0	0
034	40	10	3000	1	1	1	1	1	0	1	0	0	1	0	0	1	1	1			0	0		0	0
034	41	11	3000	1	1	1	1	1	0	1	0	0	1	1	1	1	1	1			0	0		0	0
034	42	11	3000	1	1	1	1	1	0	1	0	0	1	1	1	1	1	1			0	0		0	0
034	43	11	3000	1	1	1	1	1	0	1	0	0	1	1	1	1	1	1			0	0		0	0
034	44	11	3000	1	1	1	1	1	0	1	0	0	1	1	1	1	1	1			0	0		0	0
034	45	12	3000	1	1	1	1	1	0	1	0	0					1	1			0	0		0	0
034	46	12	3000	1	1	1	1	1	0	1	0	0					1	1			0	0		0	0
034	47	12	3000	1	1	1	1	1	0	1	0	0					1	1			0	0		0	0
034	49	13	3000	1	1	1	1	1	0	1	0	0	1	1	0	1	1	1			0	0		0	0
034	50	13	3000	1	1	1	1	1	0	1	0	0	1	1	0	1	1	1			0	0		0	0
034	51	13	3000	1	1	1	1	1	0	1	0	0	1	1	0	1	1	1			0	0		0	0
034	52	13	3000	1	1	1	1	1	0	1	0	0	1	1	0	1	1	1			0	0		0	0
035	1	1	3050	0	0	1	1	1	1	1	0	1	0	0	0	0	1	1			0	0		0	0
035	2	1	3050	0	0	1	1	1	1	1	0	1	0	0	0	0	1	1			0	0		0	0
035	3	1	3050	0	0	1	1	1	1	1	0	1	0	0	0	0	1	1			0	0		0	0
035	4	1	3050	0	0	1	1	1	1	1	0	1	0	0	0	0	1	1			0	0		0	0
035	5	2	3050	0	0	1	1	1	1	1	0	1	0	0	0	0	1	1			0	0		0	0
035	6	2	3050	0	0	1	1	1	1	1	0	1	0	0	0	0	1	1			0	0		0	0
035	7	2	3050	0	0	1	1	1	1	1	0	1	0	0	0	0	1	1			0	0		0	0
035	8	2	3050	0	0	1	1	1	1	1	0	1	0	0	0	0	1	1			0	0		0	0
035	9	3	3050	0	0	1	1	1	1	1	0	1	0	0	0	0	1	1			0	0		0	0
035	10	3	3050	0	0	1	1	1	1	1	0	1	0	0	0	0	1	1			0	0		0	0
035	11	3	3050	0	0	1	1	1	1	1	0	1	0	0	0	0	1	1			0	0		0	0
035	12	3	3050	0	0	1	1	1	1	1	0	1	0	0	0	0	1	1			0	0		0	0
035	13	4	3050	0	0	1	1	1	1	1	0	1	0	0	0	0	1	1			0	0		0	0
035	14	4	3050	0	0	1	1	1	1	1	0	1	0	0	0	0	1	1			0	0		0	0
035	15	4	3050	0	0	1	1	1	1	1	0	1	0	0	0	0	1	1			0	0		0	0
035	16	4	3050	0	0	1	1	1	1	1	0	1	0	0	0	0	1	1			0	0		0	0
035	17	5	3050	0	0	1	1	1	1	1	0	1	0	0	0	0	1	1			0	0		0	0
035	18	5	3050	0	0	1	1	1	1	1	0	1	0	0	0	0	1	1			0	0		0	0
035	19	5	3050	0	0	1	1	1	1	1	0	1	0	0	0	0	1	1			0	0		0	0
035	20	5	3050	0	0	1	1	1	1	1	0	1	0	0	0	0	1	1			0	0		0	0
035	21	6	3050	0	0	1	1	1	1	99			1	0	1	1	1	1			0	0		0	0
035	23	6	3050	0	0	1	1	1	1	1	0	1	1	0	1	1	1	1			0	0		0	0
035	24	6	3050	0	0	1	1	1	1	1	0	1	1	0	1	1	1	1			0	0		0	0
035	25	7	3050	0	0	1	1	1	1	1	0	1	0	0	0	0	1	1			0	0		0	0
035	26	7	3050	0	0	1	1	1	1	1	0	1	0	0	0	0	1	1			0	0		0	0
035	27	7	3050	0	0	1	1	1	1	1	0	1	0	0	0	0	1	1			0	0		0	0
035	28	7	3050	0	0	1	1	1	1	1	0	1	0	0	0	0	1	1			0	0		0	0
035	29	8	3050	0	0	1	1	1	1	1	0	1					1	1			0	0		0	0
035	30	8	3050	0	0	1	1	1	1	1	0	1					1	1			0	0		0	0
036	2	1	3000	0	1	1	1	1	1	1	0	1	0	0	0	0	1	1	1	0	0	0		0	0
036	3	1	3000	0	1	1	1	1	1	1	0	1	0	0	0	0	1	1	1	0	0	0		0	0
036	3	1	3000	0	1	1	1	1	1	1	0	1	0	0	0	0	1	1	1	0	0	0		0	0
036	4	1	3000	0	1	1	1	1	1	1	0	1	0	0	0	0	1	1	1	0	0	0		0	0
036	5	2	3000	0	1	1	1	1	1	1	0	1	0	0	0	0	1	1	1	0	0	0		0	0
036	6	2	3000	0	1	1	1	1	1	1	0	1	0	0	0	0	1	1	1	0	0	0		0	0
036	7	2	3000	0	1	1	1	1	1	1	0	1	0	0	0	0	1	1	1	0	0	0		0	0
036	8	2	3000	0	1	1	1	1	0	1	0	0	0	0	0	0	1	1	1	0	0	0		0	0
036	9	3	3000	0	1	1	1	1	1	1	0	1	0	0	0	0	1	1	1	0	0	0		0	0
036	10	3	3000	0	1	1	1	1	1	1	0	1	0	0	0	0	1	1	1	0	0	0		0	0
036	11	3	3000	0	1	1	1	1	1	1	0	1	0	0	0	0	1	1	1	0	0	0		0	0
036	12	3	3000	0	1	1	1	1	1	1	0	1	0	0	0	0	1	1	1	0	0	0		0	0
036	13	4	3000	0	1	1	1	1	1	1	0	1	0	0	0	0	1	1	1	0	0	0		0	0
036	14	4	3000	0	1	1	1	1	1	1	0	1	0	0	0	0	1	1	1	0	0	0		0	0
036	15	4	3000	0	1	1	1	1	1	1	0	1	0	0	0	0	1	1	1	0	0	0		0	0
036	16	4	3000	0	1	1	1	1	1	1	0	1	0	0	0	0	1	1	1	0	0	0		0	0
036	17	5	3000	0	1	1	1	1	1	1	0	1	1	0	0	1	1	1	1	0	0	0		0	0
036	18	5	3000	0	1	1	1	1	1	1	0	1	1	0	0	1	1	1	1	0	0	0		0	0
036	19	5	3000	0	1	1	1	1	1	1	0	1	1	0	0	1	1	1	1	0	0	0		0	0
036	20	5	3000	0	1	1	1	1	1	1	0	1	1	0	0	1	1	1	1	0	0	0		0	0
036	22	6	3000	0	1	1	1	1	1	1	0	1	1	0	0	1	1	1	1	0	0	0		0	0
036	23	6	3000	0	1	1	1	1	1	1	0	1	1	0	0	1	1	1	1	0	0	0		0	0
036	24	6	3000	0	1	1	1	1	1	1	0	1	1	0	0	1	1	1	1	0	0	0		0	0
036	25	7	3000	0	1	1	1	1	1	1	0	1	1	0	1	1	1	1	1	0	0	0		0	0
036	26	7	3000	0	1	1	1	1	1	1	0	1	1	0	1	1	1	1	1	0	0	0		0	0
036	27	7	3000	0	1	1	1	1	1	1	0	1	1	0	1	1	1	1	1	0	0	0		0	0
036	28	7	3000	0	1	1	1	1	1	1	0	1	1	0	1	1	1	1	1	0	0	0		0	0
036	29	8	3000	0	1	1	1	1	1	1	0	1	1	1	1	1	1	1	1	0	0	0		0	0
036	30	8	3000	0	1	1	1	1	1	1	0	1	1	1	1	1	1	1	1	0	0	0		0	0
036	31	8	3000	0	1	1	1	1	1	1	0	1	1	1	1	1	1	1	1	0	0	0		0	0
036	32	8	3000	0	1	1	1	1	1	1	0	1	1	1	1	1	1	1	1	0	0	0		0	0
036	33	9	3000	0	1	1	1	1	1	1	0	1	1	0	0	1	1	1	1	0	0	0		0	0
036	34	9	3000	0	1	1	1	1	1	1	0	1	1	0	0	1	1	1	1	0	0	0		0	0
036	35	9	3000	0	1	1	1	1	1	1	0	1	1	0	0	1	1	1	1	0	0	0		1	0	2018-03-30				10	0	0	0	0	1	0	0	0
036	36	9	3000	0	1	1	1	1	1	1	0	1	1	0	0	1	1	1	1	0	0	0		1	0		2018-04-07			3	0	0	0	0	0	0	0	0
036	37	10	3000	0	1	1	1	1	1	1	0	1	1	1	1	1	1	1	1	0	0	0		0	0
036	39	10	3000	0	1	1	1	1	1	1	0	1	1	1	1	1	1	1	1	0	0	0		0	0
036	40	10	3000	0	1	1	1	1	1	1	0	1	1	1	1	1	1	1	1	0	0	0		0	0
036	41	11	3000	0	1	1	1	1	1	1	0	1	1	0	0	1	1	1	1	0	0	0		0	0
036	42	11	3000	0	1	1	1	1	1	1	0	1	1	0	0	1	1	1	1	0	0	0		0	0
036	43	11	3000	0	1	1	1	1	1	1	0	1	1	0	0	1	1	1	1	0	0	0		0	0
036	44	11	3000	0	1	1	1	1	1	1	0	1	1	0	0	1	1	1	1	0	0	0		0	0
036	45	12	3000	0	1	1	1	1	1	1	0	1	1	0	0	1	1	1	1	0	0	0		0	0
036	46	12	3000	0	1	1	1	1	1	1	0	1	1	0	0	1	1	1	1	0	0	0		0	0
036	47	12	3000	0	1	1	1	1	1	1	0	1	1	0	0	1	1	1	1	0	0	0		0	0
036	48	12	3000	0	1	1	1	1	1	1	0	1	1	0	0	1	1	1	1	0	0	0		0	0
036	49	13	3000	0	1	1	1	1	1	1	0	1	1	0	1	1	1	1	1	0	0	0		0	0
036	50	13	3000	0	1	1	1	1	1	1	0	1	1	0	1	1	1	1	1	0	0	0		0	0
036	51	13	3000	0	1	1	1	1	1	1	0	1	1	0	1	1	1	1	1	0	0	0		0	0
036	52	13	3000	0	1	1	1	1	1	1	0	1	1	0	1	1	1	1	1	0	0	0		0	0
037	1	1	3900	0	0	1	1	1	1	1	0	1	0	0	0	0	1	1	1	1	0	0		0	0
037	2	1	3900	0	0	1	1	1	1	1	0	1	0	0	0	0	1	1	1	1	0	0		0	0
037	3	1	3900	0	0	1	1	1	1	1	0	1	0	0	0	0	1	1	1	1	0	0		0	0
037	4	1	3900	0	0	1	1	1	1	1	0	1	0	0	0	0	1	1	1	1	0	0		0	0
037	5	2	3900	0	0	1	1	1	1	1	0	1	0	0	0	0	1	1	1	1	0	0		0	0
037	6	2	3900	0	0	1	1	1	1	1	0	1	0	0	0	0	1	1	1	1	0	0		0	0
037	7	2	3900	0	0	1	1	1	1	1	0	1	0	0	0	0	1	1	1	1	0	0		0	0
037	8	2	3900	0	0	1	1	1	1	1	0	1	0	0	0	0	1	1	1	1	0	0		0	0
037	9	3	3900	0	0	1	1	1	1	1	0	1	0	0	0	0	1	1	1	1	0	0		0	0
037	10	3	3900	0	0	1	1	1	1	1	0	1	0	0	0	0	1	1	1	1	0	0		0	0
037	11	3	3900	0	0	1	1	1	1	1	0	1	0	0	0	0	1	1	1	1	0	0		0	0
037	12	3	3900	0	0	1	1	1	1	1	0	1	0	0	0	0	1	1	1	1	0	0		0	0
037	13	4	3900	0	0	1	1	1	1	1	0	1	0	0	0	0	1	1	1	1	0	0		0	0
037	14	4	3900	0	0	1	1	1	1	1	0	1	0	0	0	0	1	1	1	1	0	0		0	0
037	15	4	3900	0	0	1	1	1	1	1	0	1	0	0	0	0	1	1	1	1	0	0		0	0
037	16	4	3900	0	0	1	1	1	1	1	0	1	0	0	0	0	1	1	1	1	0	0		0	0
037	17	5	3900	0	0	1	1	1	1	1	0	1	1	0	0	1	1	1	1	1	0	0		0	0
037	18	5	3900	0	0	1	1	1	1	1	0	1	1	0	0	1	1	1	1	1	0	0		0	0
037	19	5	3900	0	0	1	1	1	1	1	0	1	1	0	0	1	1	1	1	1	0	0		0	0
037	20	5	3900	0	0	1	1	1	1	1	0	1	1	0	0	1	1	1	1	1	0	0		0	0
037	22	6	3900	0	0	1	1	1	1	1	0	1	1	0	0	1	1	1	1	1	0	0		0	0
037	23	6	3900	0	0	1	1	1	1	1	0	1	1	0	0	1	1	1	1	1	0	0		0	0
037	24	6	3900	0	0	1	1	1	1	1	0	1	1	0	0	1	1	1	1	1	0	0		0	0
037	25	7	3900	0	0	1	1	1	1	1	0	1	0	0	0	0	1	1	1	1	0	0		0	0
037	26	7	3900	0	0	1	1	1	1	1	0	1	0	0	0	0	1	1	1	1	0	0		0	0
037	27	7	3900	0	0	1	1	1	1	1	0	1	0	0	0	0	1	1	1	1	0	0		0	0
037	28	7	3900	0	0	1	1	1	1	1	0	1	0	0	0	0	1	1	1	1	0	0		0	0
037	29	8	3900	0	0	1	1	1	1	1	0	1	1	0	1	1	1	1	1	1	0	0		0	0
037	30	8	3900	0	0	1	1	1	1	1	0	1	1	0	1	1	1	1	1	1	0	0		0	0
037	31	8	3900	0	0	1	1	1	1	1	0	1	1	0	1	1	1	1	1	1	0	0		0	0
037	32	8	3900	0	0	1	1	1	1	1	0	1	1	0	1	1	1	1	1	1	0	0		0	0
037	33	9	3900	0	0	1	1	1	1	1	0	1	1	0	0	1	1	1	1	1	0	0		0	0
037	34	9	3900	0	0	1	1	1	1	1	0	1	1	0	0	1	1	1	1	1	0	0		0	0
037	35	9	3900	0	0	1	1	1	1	1	0	1	1	0	0	1	1	1	1	1	0	0		0	0
037	36	9	3900	0	0	1	1	1	1	1	0	1	1	0	0	1	1	1	1	1	0	0		0	0
037	37	10	3900	0	0	1	1	1	1	1	0	1	1	0	0	1	1	1	1	1	0	0		0	0
037	39	10	3900	0	0	1	1	1	1	1	0	1	1	0	0	1	1	1	1	1	0	0		0	0
037	40	10	3900	0	0	1	1	1	1	1	0	1	1	0	0	1	1	1	1	1	0	0		0	0
037	41	11	3900	0	0	1	1	1	1	1	0	1	1	0	0	1	1	1	1	1	0	0		0	0
037	42	11	3900	0	0	1	1	1	1	1	0	1	1	0	0	1	1	1	1	1	0	0		0	0
037	43	11	3900	0	0	1	1	1	1	1	0	1	1	0	0	1	1	1	1	1	0	0		0	0
037	44	11	3900	0	0	1	1	1	1	1	0	1	1	0	0	1	1	1	1	1	0	0		0	0
037	45	12	3900	0	0	1	1	1	1	1	0	1	1	0	0	1	1	1	1	1	0	0		0	0
037	46	12	3900	0	0	1	1	1	1	1	0	1	1	0	0	1	1	1	1	1	0	0		0	0
037	47	12	3900	0	0	1	1	1	1	1	0	1	1	0	0	1	1	1	1	1	0	0		0	0
037	48	12	3900	0	0	1	1	1	1	1	0	1	1	0	0	1	1	1	1	1	0	0		0	0
037	49	13	3900	0	0	1	1	1	1	1	0	1	1	0	0	1	1	1	1	1	0	0		0	0
037	50	13	3900	0	0	1	1	1	1	1	0	1	1	0	0	1	1	1	1	1	0	0		0	0
037	51	13	3900	0	0	1	1	1	1	1	0	1	1	0	0	1	1	1	1	1	0	0		0	0
037	52	13	3900	0	0	1	1	1	1	1	0	1	1	0	0	1	1	1	1	1	0	0		0	0
038	1	1	3750	1	0	1	0	1	1	1	0	1	0	0	0	0	1	1	1	1	0	1		0	0
038	2	1	3750	1	0	1	0	1	1	1	0	1	0	0	0	0	1	1	1	1	0	1		0	0
038	3	1	3750	1	0	1	0	1	1	1	0	1	0	0	0	0	1	1	1	1	0	1		0	0
038	4	1	3750	1	0	1	0	1	1	1	0	1	0	0	0	0	1	1	1	1	0	1		0	0
038	5	2	3750	1	0	1	0	1	1	1	0	1	0	0	0	0	1	1	1	1	0	1		0	0
038	6	2	3750	1	0	1	0	1	1	1	0	1	0	0	0	0	1	1	1	1	0	1		0	0
038	7	2	3750	1	0	1	0	1	1	1	0	1	0	0	0	0	1	1	1	1	0	1		0	0
038	8	2	3750	1	0	1	0	1	1	1	0	1	0	0	0	0	1	1	1	1	0	1		0	0
038	9	3	3750	1	0	1	0	1	1	1	0	1	0	0	0	0	1	1	1	1	0	1		0	0
038	10	3	3750	1	0	1	0	1	1	1	0	1	0	0	0	0	1	1	1	1	0	1		0	0
038	11	3	3750	1	0	1	0	1	1	1	0	1	0	0	0	0	1	1	1	1	0	1		0	0
038	12	3	3750	1	0	1	0	1	1	1	0	1	0	0	0	0	1	1	1	1	0	1		0	0
038	13	4	3750	1	0	1	0	1	1	1	0	1	0	0	0	0	1	1	1	1	0	1		0	0
038	14	4	3750	1	0	1	0	1	1	1	0	1	0	0	0	0	1	1	1	1	0	1		0	0
038	15	4	3750	1	0	1	0	1	1	1	0	1	0	0	0	0	1	1	1	1	0	1		0	0
038	16	4	3750	1	0	1	0	1	1	1	0	1	0	0	0	0	1	1	1	1	0	1		0	0
038	17	5	3750	1	0	1	0	1	1	1	0	1					1	1	1	1	0	1		0	0
038	18	5	3750	1	0	1	0	1	1	1	0	1					1	1	1	1	0	1		0	0
038	19	5	3750	1	0	1	0	1	1	1	0	1					1	1	1	1	0	1		0	0
038	22	6	3750	1	0	1	0	1	1	1	0	1	0	0	0	0	1	1	1	1	0	1		0	0
038	23	6	3750	1	0	1	0	1	1	1	0	1	0	0	0	0	1	1	1	1	0	1		0	0
038	24	6	3750	1	0	1	0	1	1	1	0	1	0	0	0	0	1	1	1	1	0	1		0	0
038	25	7	3750	1	0	1	0	1	1	1	0	1	0	1	0	1	1	1	1	1	0	1		0	0
038	26	7	3750	1	0	1	0	1	1	1	0	1	0	1	0	1	1	1	1	1	0	1		0	0
038	27	7	3750	1	0	1	0	1	1	1	0	1	0	1	0	1	1	1	1	1	0	1		0	0
038	28	7	3750	1	0	1	0	1	1	1	0	1	0	1	0	1	1	1	1	1	0	1		0	0
038	29	8	3750	1	0	1	0	1	1	1	0	1	1	0	0	1	1	1	1	1	0	1		0	0
038	30	8	3750	1	0	1	0	1	1	1	0	1	1	0	0	1	1	1	1	1	0	1		0	0
038	31	8	3750	1	0	1	0	1	1	1	0	1	1	0	0	1	1	1	1	1	1	1	31	1	0	2018-03-06				3	0	0	0	0	0	0	0	0
039	1	1	3300	1	1	1	1	1	1	1	0	1	0	0	0	0	1	0	1	1	0	0		0	0
039	2	1	3300	1	1	1	1	1	1	1	0	1	0	0	0	0	1	0	1	1	0	0		0	0
039	3	1	3300	1	1	1	1	1	1	1	0	1	0	0	0	0	1	0	1	1	0	0		0	0
039	4	1	3300	1	1	1	1	1	1	1	0	1	0	0	0	0	1	0	1	1	0	0		0	0
039	5	2	3300	1	1	1	1	1	1	1	0	1	0	0	0	0	1	0	1	1	0	0		0	0
039	6	2	3300	1	1	1	1	1	1	1	0	1	0	0	0	0	1	0	1	1	0	0		0	0
039	7	2	3300	1	1	1	1	1	1	1	0	1	0	0	0	0	1	0	1	1	0	0		0	0
039	8	2	3300	1	1	1	1	1	1	1	0	1	0	0	0	0	1	0	1	1	0	0		0	0
039	9	3	3300	1	1	1	1	1	1	1	0	1	0	0	0	0	1	0	1	1	0	0		0	0
039	10	3	3300	1	1	1	1	1	1	1	0	1	0	0	0	0	1	0	1	1	0	0		0	0
039	11	3	3300	1	1	1	1	1	1	1	0	1	0	0	0	0	1	0	1	1	0	0		0	0
039	12	3	3300	1	1	1	1	1	1	1	0	1	0	0	0	0	1	0	1	1	0	0		0	0
039	13	4	3300	1	1	1	1	1	1	1	0	1	1	0	0	1	1	0	1	1	0	0		0	0
039	14	4	3300	1	1	1	1	1	1	1	0	1	1	0	0	1	1	0	1	1	0	0		0	0
039	15	4	3300	1	1	1	1	1	1	1	0	1	1	0	0	1	1	0	1	1	0	0		0	0
039	16	4	3300	1	1	1	1	1	1	1	0	1	1	0	0	1	1	0	1	1	0	0		0	0
039	17	5	3300	1	1	1	1	1	99	99			0	0	0	0	1	0	1	1	0	0		0	0
039	18	5	3300	1	1	1	1	1	1	1	0	1	0	0	0	0	1	0	1	1	0	0		0	0
039	19	5	3300	1	1	1	1	1	1	1	0	1	0	0	0	0	1	0	1	1	0	0		1	0	2017-12-10				7	0	1	0	0	0	0	1	0
039	20	5	3300	1	1	1	1	1	1	1	0	1	0	0	0	0	1	0	1	1	0	0		1	0	2017-12-10	2017-12-16			7	0	1	0	0	1	0	1	0
039	22	6	3300	1	1	1	1	1	1	1	0	1	1	1	0	1	1	0	1	1	0	0		0	0
039	23	6	3300	1	1	1	1	1	1	1	0	1	1	1	0	1	1	0	1	1	0	0		0	0
039	24	6	3300	1	1	1	1	1	1	1	0	1	1	1	0	1	1	0	1	1	0	0		0	0
039	25	7	3300	1	1	1	1	1	1	1	0	1	1	1	0	1	1	0	1	1	0	0		0	0
039	26	7	3300	1	1	1	1	1	1	1	0	1	1	1	0	1	1	0	1	1	0	0		0	0
039	27	7	3300	1	1	1	1	1	1	1	0	1	1	1	0	1	1	0	1	1	0	0		0	0
039	28	7	3300	1	1	1	1	1	1	1	0	1	1	1	0	1	1	0	1	1	0	0		0	0
039	29	8	3300	1	1	1	1	1	1	1	0	1	1	1	0	1	1	0	1	1	0	0		0	0
039	30	8	3300	1	1	1	1	1	1	1	0	1	1	1	0	1	1	0	1	1	0	0		0	0
039	31	8	3300	1	1	1	1	1	1	1	0	1	1	1	0	1	1	0	1	1	0	0		1	0	2018-02-28	2018-03-06			5	0	0	0	1	1	0	0	0
039	32	8	3300	1	1	1	1	1	1	1	0	1	1	1	0	1	1	0	1	1	0	0		0	0
039	33	9	3300	1	1	1	1	1	1	1	0	1	1	0	0	1	1	0	1	1	0	0		0	0
039	34	9	3300	1	1	1	1	1	1	1	0	1	1	0	0	1	1	0	1	1	0	0		0	0
039	35	9	3300	1	1	1	1	1	1	1	0	1	1	0	0	1	1	0	1	1	0	0		0	0
039	36	9	3300	1	1	1	1	1	1	1	0	1	1	0	0	1	1	0	1	1	0	0		0	0
039	37	10	3300	1	1	1	1	1	1	1	0	1	1	0	1	1	1	0	1	1	0	0		0	0
039	39	10	3300	1	1	1	1	1	1	1	0	1	1	0	1	1	1	0	1	1	0	0		0	0
039	40	10	3300	1	1	1	1	1	1	1	0	1	1	0	1	1	1	0	1	1	0	0		0	0
039	41	11	3300	1	1	1	1	1	1	1	0	1					1	0	1	1	0	0		0	0
039	42	11	3300	1	1	1	1	1	1	1	0	1					1	0	1	1	0	0		0	0
039	43	11	3300	1	1	1	1	1	1	1	0	1					1	0	1	1	0	0		0	0
039	46	12	3300	1	1	1	1	1	1	1	0	1	1	0	0	1	1	0	1	1	0	0		0	0
039	47	12	3300	1	1	1	1	1	1	1	0	1	1	0	0	1	1	0	1	1	0	0		0	0
039	48	12	3300	1	1	1	1	1	1	1	0	1	1	0	0	1	1	0	1	1	0	0		0	0
039	49	13	3300	1	1	1	1	1	1	1	0	1	0	1	0	1	1	0	1	1	0	0		0	0
039	50	13	3300	1	1	1	1	1	1	1	0	1	0	1	0	1	1	0	1	1	0	0		0	0
039	51	13	3300	1	1	1	1	1	1	1	0	1	0	1	0	1	1	0	1	1	0	0		0	0
039	52	13	3300	1	1	1	1	1	1	1	0	1	0	1	0	1	1	0	1	1	0	0		0	0
040	1	1	3750	0	0	1	0	1	1	1	0	1	0	0	0	0	1	1	1	1	0	0		0	0
040	2	1	3750	0	0	1	0	1	1	1	0	1	0	0	0	0	1	1	1	1	0	0		0	0
040	3	1	3750	0	0	1	0	1	1	1	0	1	0	0	0	0	1	1	1	1	0	0		0	0
040	4	1	3750	0	0	1	0	1	1	0	1	0	0	0	0	0	1	1	1	1	0	0		0	0
040	5	2	3750	0	0	1	0	1	1	1	0	1	0	0	0	0	1	1	1	1	0	0		0	0
040	6	2	3750	0	0	1	0	1	1	1	0	1	0	0	0	0	1	1	1	1	0	0		0	0
040	7	2	3750	0	0	1	0	1	1	1	0	1	0	0	0	0	1	1	1	1	0	0		0	0
040	8	2	3750	0	0	1	0	1	1	1	0	1	0	0	0	0	1	1	1	1	0	0		0	0
040	9	3	3750	0	0	1	0	1	1	1	0	1	0	0	0	0	1	1	1	1	0	0		0	0
040	10	3	3750	0	0	1	0	1	1	1	0	1	0	0	0	0	1	1	1	1	0	0		0	0
040	11	3	3750	0	0	1	0	1	1	1	0	1	0	0	0	0	1	1	1	1	0	0		0	0
040	12	3	3750	0	0	1	0	1	1	1	0	1	0	0	0	0	1	1	1	1	0	0		0	0
040	13	4	3750	0	0	1	0	1	1	1	0	1	0	0	0	0	1	1	1	1	0	0		0	0
040	14	4	3750	0	0	1	0	1	1	1	0	1	0	0	0	0	1	1	1	1	0	0		0	0
040	15	4	3750	0	0	1	0	1	1	1	0	1	0	0	0	0	1	1	1	1	0	0		0	0
040	16	4	3750	0	0	1	0	1	1	1	0	1	0	0	0	0	1	1	1	1	0	0		0	0
040	17	5	3750	0	0	1	0	1	1	1	0	1	0	0	0	0	1	1	1	1	0	0		0	0
040	18	5	3750	0	0	1	0	1	1	1	0	1	0	0	0	0	1	1	1	1	0	0		0	0
040	19	5	3750	0	0	1	0	1	1	1	0	1	0	0	0	0	1	1	1	1	0	0		0	0
040	20	5	3750	0	0	1	0	1	1	1	0	1	0	0	0	0	1	1	1	1	0	0		0	0
040	23	6	3750	0	0	1	0	1	1	1	0	1	0	0	0	0	1	1	1	1	0	0		0	0
040	24	6	3750	0	0	1	0	1	1	1	0	1	0	0	0	0	1	1	1	1	0	0		0	0
040	25	7	3750	0	0	1	0	1	1	1	0	1	1	1	0	1	1	1	1	1	0	0		1	1	2018-01-18		2018-01-11	2018-01-13	4	1	0	99	0	1	0	1	0
040	26	7	3750	0	0	1	0	1	1	1	0	1	1	1	0	1	1	1	1	1	0	0		1	0		2018-01-28			4	1	0	0	0	1	0	1	0
040	27	7	3750	0	0	1	0	1	1	1	0	1	1	1	0	1	1	1	1	1	0	0		0	0
040	28	7	3750	0	0	1	0	1	1	1	0	1	1	1	0	1	1	1	1	1	0	0		0	0
040	29	8	3750	0	0	1	0	1	1	1	0	1	1	1	1	1	1	1	1	1	0	0		0	0
040	30	8	3750	0	0	1	0	1	1	1	0	1	1	1	1	1	1	1	1	1	0	0		0	0
040	31	8	3750	0	0	1	0	1	1	1	0	1	1	1	1	1	1	1	1	1	0	0		0	0
040	32	8	3750	0	0	1	0	1	1	1	0	1	1	1	1	1	1	1	1	1	0	0		0	0
040	33	9	3750	0	0	1	0	1	1	1	0	1	1	1	1	1	1	1	1	1	0	0		0	0
040	34	9	3750	0	0	1	0	1	1	1	0	1	1	1	1	1	1	1	1	1	0	0		0	0
040	35	9	3750	0	0	1	0	1	1	1	0	1	1	1	1	1	1	1	1	1	0	0		0	0
040	36	9	3750	0	0	1	0	1	1	1	0	1	1	1	1	1	1	1	1	1	0	0		0	0
040	37	10	3750	0	0	1	0	1	1	1	0	1	0	0	0	0	1	1	1	1	0	0		0	0
040	39	10	3750	0	0	1	0	1	1	1	0	1	0	0	0	0	1	1	1	1	0	0		0	0
040	40	10	3750	0	0	1	0	1	1	1	0	1	0	0	0	0	1	1	1	1	0	0		0	0
040	41	11	3750	0	0	1	0	1	1	1	0	1	1	1	0	1	1	1	1	1	0	0		0	0
040	42	11	3750	0	0	1	0	1	1	1	0	1	1	1	0	1	1	1	1	1	0	0		0	0
040	43	11	3750	0	0	1	0	1	1	1	0	1	1	1	0	1	1	1	1	1	0	0		0	0
040	44	11	3750	0	0	1	0	1	1	1	0	1	1	1	0	1	1	1	1	1	0	0		0	0
040	45	12	3750	0	0	1	0	1	1	1	0	1	1	0	1	1	1	1	1	1	0	0		0	0
040	48	12	3750	0	0	1	0	1	1	1	0	1	1	0	1	1	1	1	1	1	0	0		0	0
040	50	13	3750	0	0	1	0	1	1	1	0	1	0	0	1	1	1	1	1	1	0	0		0	0
040	51	13	3750	0	0	1	0	1	1	1	0	1	0	0	1	1	1	1	1	1	0	0		0	0
040	52	13	3750	0	0	1	0	1	1	1	0	1	0	0	1	1	1	1	1	1	0	0		0	0
041	1	1	3400	0	1	1	1	0	1	1	0	1	0	0	0	0	1	1			0	0		0	0
041	2	1	3400	0	1	1	1	0	1	1	0	1	0	0	0	0	1	1			0	0		1	1	2017-08-16	2017-08-18	2017-08-17	2017-08-17	8	0	0	0	0	0	0	0	0
041	3	1	3400	0	1	1	1	0	1	1	0	1	0	0	0	0	1	1			0	0		0	0
041	4	1	3400	0	1	1	1	0	1	1	0	1	0	0	0	0	1	1			0	0		0	0
041	5	2	3400	0	1	1	1	0	1	1	0	1	0	0	0	0	1	1			0	0		0	0
041	6	2	3400	0	1	1	1	0	1	1	0	1	0	0	0	0	1	1			0	0		0	0
041	7	2	3400	0	1	1	1	0	1	1	0	1	0	0	0	0	1	1			0	0		0	0
041	8	2	3400	0	1	1	1	0	1	1	0	1	0	0	0	0	1	1			0	0		0	0
041	9	3	3400	0	1	1	1	0	1	1	0	1	0	0	0	0	1	1			0	0		0	0
041	12	3	3400	0	1	1	1	0	1	1	0	1	0	0	0	0	1	1			0	0		0	0
041	13	4	3400	0	1	1	1	0	99	99			0	0	0	0	1	1			0	0		0	0
041	13	4	3400	0	1	1	1	0	1	1	0	1	0	0	0	0	1	1			0	0		1	0	2017-10-30				8	0	0	0	0	0	0	0	0
041	14	4	3400	0	1	1	1	0	1	1	0	1	0	0	0	0	1	1			0	0		0	0
041	15	4	3400	0	1	1	1	0	1	1	0	1	0	0	0	0	1	1			0	0		0	0
041	16	4	3400	0	1	1	1	0	1	1	0	1	0	0	0	0	1	1			0	0		0	0
041	17	5	3400	0	1	1	1	0	1	1	0	1	0	0	0	0	1	1			0	0		0	0
041	18	5	3400	0	1	1	1	0	1	1	0	1	0	0	0	0	1	1			0	0		0	0
041	19	5	3400	0	1	1	1	0	1	1	0	1	0	0	0	0	1	1			0	0		0	0
041	20	5	3400	0	1	1	1	0	1	1	0	1	0	0	0	0	1	1			0	0		0	0
041	22	6	3400	0	1	1	1	0	1	1	0	1	1	0	0	1	1	1			0	0		0	0
041	23	6	3400	0	1	1	1	0	1	1	0	1	1	0	0	1	1	1			0	0		0	0
041	24	6	3400	0	1	1	1	0	1	1	0	1	1	0	0	1	1	1			0	0		0	0
041	25	7	3400	0	1	1	1	0	1	1	0	1	1	0	1	1	1	1			0	0		0	0
041	26	7	3400	0	1	1	1	0	1	1	0	1	1	0	1	1	1	1			0	0		0	0
041	27	7	3400	0	1	1	1	0	1	1	0	1	1	0	1	1	1	1			0	0		1	0	2018-01-31				7	0	0	0	0	0	0	0	0
041	28	7	3400	0	1	1	1	0	1	1	0	1	1	0	1	1	1	1			0	0		1	0		2018-02-09				0	0	0	0	0	0	0	0
041	29	8	3400	0	1	1	1	0	1	1	0	1	1	0	1	1	1	1			0	0		0	0
041	30	8	3400	0	1	1	1	0	1	1	0	1	1	0	1	1	1	1			0	0		0	0
041	32	8	3400	0	1	1	1	0	1	1	0	1	1	0	1	1	1	1			0	0		0	0
041	33	9	3400	0	1	1	1	0	1	1	0	1	1	0	1	1	1	1			0	0		0	0
041	34	9	3400	0	1	1	1	0	1	1	0	1	1	0	1	1	1	1			0	0		0	0
041	35	9	3400	0	1	1	1	0	1	1	0	1	1	0	1	1	1	1			0	0		0	0
041	36	9	3400	0	1	1	1	0	1	1	0	1	1	0	1	1	1	1			0	0		0	0
041	37	10	3400	0	1	1	1	0	1	1	0	1	1	0	1	1	1	1			0	0		0	0
041	39	10	3400	0	1	1	1	0	1	1	0	1	1	0	1	1	1	1			0	0		0	0
041	40	10	3400	0	1	1	1	0	1	1	0	1	1	0	1	1	1	1			0	0		0	0
041	41	11	3400	0	1	1	1	0	1	1	0	1	1	0	0	1	1	1			0	0		0	0
041	42	11	3400	0	1	1	1	0	1	1	0	1	1	0	0	1	1	1			0	0		0	0
041	43	11	3400	0	1	1	1	0	1	0	1	0	1	0	0	1	1	1			0	0		0	0
041	44	11	3400	0	1	1	1	0	1	1	0	1	1	0	0	1	1	1			0	0		0	0
041	45	12	3400	0	1	1	1	0	1	1	0	1					1	1			0	0		0	0
041	46	12	3400	0	1	1	1	0	1	1	0	1					1	1			0	0		0	0
041	47	12	3400	0	1	1	1	0	1	1	0	1					1	1			0	0		0	0
042	1	1	2900	1	1	1	1	1	1	1	0	1	0	0	0	0	1	1			0	0		0	0
042	2	1	2900	1	1	1	1	1	1	1	0	1	0	0	0	0	1	1			0	0		0	0
042	3	1	2900	1	1	1	1	1	1	1	0	1	0	0	0	0	1	1			0	0		0	0
042	4	1	2900	1	1	1	1	1	1	1	0	1	0	0	0	0	1	1			0	0		0	0
042	5	2	2900	1	1	1	1	1	0	1	0	0					1	1			0	0		0	0
043	1	1	2500	0	1	1	1	0	1	1	0	1	0	0	0	0	1	1			0	0		0	0
043	2	1	2500	0	1	1	1	0	1	1	0	1	0	0	0	0	1	1			0	0		0	0
043	3	1	2500	0	1	1	1	0	1	1	0	1	0	0	0	0	1	1			0	0		0	0
043	4	1	2500	0	1	1	1	0	1	1	0	1	0	0	0	0	1	1			0	0		0	0
043	5	2	2500	0	1	1	1	0	1	1	0	1	0	0	0	0	1	1			0	0		0	0
043	6	2	2500	0	1	1	1	0	1	1	0	1	0	0	0	0	1	1			0	0		0	0
043	7	2	2500	0	1	1	1	0	1	1	0	1	0	0	0	0	1	1			0	0		0	0
043	8	2	2500	0	1	1	1	0	1	1	0	1	0	0	0	0	1	1			0	0		0	0
043	9	3	2500	0	1	1	1	0	1	1	0	1	0	0	0	0	1	1			0	0		0	0
043	10	3	2500	0	1	1	1	0	1	1	0	1	0	0	0	0	1	1			0	0		0	0
043	11	3	2500	0	1	1	1	0	1	1	0	1	0	0	0	0	1	1			0	0		0	0
043	12	3	2500	0	1	1	1	0	0	1	0	0	0	0	0	0	1	1			0	0		0	0
043	13	4	2500	0	1	1	1	0	0	1	0	0	0	0	0	0	1	1			0	0		0	0
043	14	4	2500	0	1	1	1	0	0	1	0	0	0	0	0	0	1	1			0	0		0	0
043	15	4	2500	0	1	1	1	0	0	1	0	0	0	0	0	0	1	1			0	0		0	0
043	16	4	2500	0	1	1	1	0	0	1	0	0	0	0	0	0	1	1			0	0		0	0
043	17	5	2500	0	1	1	1	0	1	1	0	1	0	0	0	0	1	1			0	0		0	0
043	18	5	2500	0	1	1	1	0	0	1	0	0	0	0	0	0	1	1			0	0		0	0
043	19	5	2500	0	1	1	1	0	0	1	0	0	0	0	0	0	1	1			0	0		0	0
043	20	5	2500	0	1	1	1	0	0	0	0	0	0	0	0	0	1	1			0	0		0	0
043	22	6	2500	0	1	1	1	0	0	1	0	0	0	0	0	0	1	1			0	0		1	1	2017-12-25	2017-12-29	2018-12-25	2018-12-29	4	0	0	0	0	1	1	0	0
043	23	6	2500	0	1	1	1	0	0	1	0	0	0	0	0	0	1	1			0	0		0	0
043	24	6	2500	0	1	1	1	0	0	1	0	0	0	0	0	0	1	1			0	0		0	0
043	25	7	2500	0	1	1	1	0	0	1	0	0	1	0	0	1	1	1			0	0		0	0
043	26	7	2500	0	1	1	1	0	0	1	0	0	1	0	0	1	1	1			0	0		0	0
043	27	7	2500	0	1	1	1	0	0	1	0	0	1	0	0	1	1	1			0	0		0	0
043	28	7	2500	0	1	1	1	0	0	1	0	0	1	0	0	1	1	1			0	0		0	0
043	29	8	2500	0	1	1	1	0	0	1	0	0	1	0	0	1	1	1			0	0		0	0
043	30	8	2500	0	1	1	1	0	0	1	0	0	1	0	0	1	1	1			0	0		0	0
043	31	8	2500	0	1	1	1	0	0	1	0	0	1	0	0	1	1	1			0	0		0	0
043	32	8	2500	0	1	1	1	0	0	1	0	0	1	0	0	1	1	1			0	0		0	0
043	33	9	2500	0	1	1	1	0	0	1	0	0	1	0	0	1	1	1			0	0		0	0
043	34	9	2500	0	1	1	1	0	0	1	0	0	1	0	0	1	1	1			0	0		0	0
043	35	9	2500	0	1	1	1	0	0	1	0	0	1	0	0	1	1	1			0	0		0	0
043	36	9	2500	0	1	1	1	0	0	1	0	0	1	0	0	1	1	1			0	0		1	1	2018-04-09		2018-04-09	2018-04-10	4	1	1	0	1	1	0	0	0
043	37	10	2500	0	1	1	1	0	0	1	0	0	1	1	1	1	1	1			0	0		1	1		2018-04-13		2018-04-13	4	1	1	0	1	1	0	0	0
043	39	10	2500	0	1	1	1	0	0	1	0	0	1	1	1	1	1	1			0	0		0	0
043	40	10	2500	0	1	1	1	0	0	1	0	0	1	1	1	1	1	1			0	0		0	0
043	41	11	2500	0	1	1	1	0	0	1	0	0	1	0	0	1	1	1			0	0		0	0
043	42	11	2500	0	1	1	1	0	0	1	0	0	1	0	0	1	1	1			0	0		0	0
043	43	11	2500	0	1	1	1	0	0	1	0	0	1	0	0	1	1	1			0	0		0	0
043	44	11	2500	0	1	1	1	0	0	1	0	0	1	0	0	1	1	1			0	0		0	0
043	45	12	2500	0	1	1	1	0	0	1	0	0	0	0	0	0	1	1			0	0		0	0
043	46	12	2500	0	1	1	1	0	0	1	0	0	0	0	0	0	1	1			0	0		0	0
043	47	12	2500	0	1	1	1	0	0	1	0	0	0	0	0	0	1	1			0	0		0	0
043	48	12	2500	0	1	1	1	0	0	1	0	0	0	0	0	0	1	1			0	0		0	0
043	49	13	2500	0	1	1	1	0	0	1	0	0	0	0	0	0	1	1			0	0		0	0
043	50	13	2500	0	1	1	1	0	0	1	0	0	0	0	0	0	1	1			0	0		0	0
043	51	13	2500	0	1	1	1	0	0	1	0	0	0	0	0	0	1	1			0	0		0	0
043	52	13	2500	0	1	1	1	0	0	1	0	0	0	0	0	0	1	1			0	0		0	0
044	1	1	3300	1	1	1	1	1	0	1	0	0	0	0	0	0	1	0	1	1	0	0		0	0
044	2	1	3300	1	1	1	1	1	0	1	0	0	0	0	0	0	1	0	1	1	0	0		0	0
044	3	1	3300	1	1	1	1	1	0	1	0	0	0	0	0	0	1	0	1	1	0	0		0	0
044	4	1	3300	1	1	1	1	1	0	1	0	0	0	0	0	0	1	0	1	1	0	0		0	0
044	5	2	3300	1	1	1	1	1	0	1	0	0	0	0	0	0	1	0	1	1	0	0		0	0
044	6	2	3300	1	1	1	1	1	0	1	0	0	0	0	0	0	1	0	1	1	0	0		0	0
044	7	2	3300	1	1	1	1	1	0	1	0	0	0	0	0	0	1	0	1	1	0	0		0	0
044	8	2	3300	1	1	1	1	1	0	1	0	0	0	0	0	0	1	0	1	1	0	0		0	0
044	9	3	3300	1	1	1	1	1	0	1	0	0	1	0	0	1	1	0	1	1	0	0		0	0
044	10	3	3300	1	1	1	1	1	0	1	0	0	1	0	0	1	1	0	1	1	0	0		0	0
044	11	3	3300	1	1	1	1	1	0	1	0	0	1	0	0	1	1	0	1	1	0	0		0	0
044	12	3	3300	1	1	1	1	1	0	1	0	0	1	0	0	1	1	0	1	1	0	0		0	0
044	13	4	3300	1	1	1	1	1	0	1	0	0	1	0	0	1	1	0	1	1	0	0		0	0
044	14	4	3300	1	1	1	1	1	0	1	0	0	1	0	0	1	1	0	1	1	0	0		0	0
044	15	4	3300	1	1	1	1	1	0	1	0	0	1	0	0	1	1	0	1	1	0	0		0	0
044	16	4	3300	1	1	1	1	1	0	1	0	0	1	0	0	1	1	0	1	1	0	0		0	0
044	17	5	3300	1	1	1	1	1	0	1	0	0	1	0	0	1	1	0	1	1	0	0		0	0
044	18	5	3300	1	1	1	1	1	0	1	0	0	1	0	0	1	1	0	1	1	0	0		0	0
044	19	5	3300	1	1	1	1	1	0	1	0	0	1	0	0	1	1	0	1	1	0	0		0	0
044	20	5	3300	1	1	1	1	1	0	1	0	0	1	0	0	1	1	0	1	1	0	0		0	0
044	21	6	3300	1	1	1	1	1	0	1	0	0	1	0	0	1	1	0	1	1	0	0		0	0
044	22	6	3300	1	1	1	1	1	0	1	0	0	1	0	0	1	1	0	1	1	0	0		0	0
044	23	6	3300	1	1	1	1	1	0	1	0	0	1	0	0	1	1	0	1	1	0	0		0	0
044	24	6	3300	1	1	1	1	1	0	1	0	0	1	0	0	1	1	0	1	1	0	0		0	0
044	25	7	3300	1	1	1	1	1	0	1	0	0	1	0	0	1	1	0	1	1	0	0		0	0
044	26	7	3300	1	1	1	1	1	0	1	0	0	1	0	0	1	1	0	1	1	0	0		0	0
044	27	7	3300	1	1	1	1	1	0	1	0	0	1	0	0	1	1	0	1	1	0	0		0	0
044	28	7	3300	1	1	1	1	1	0	1	0	0	1	0	0	1	1	0	1	1	0	0		0	0
044	29	8	3300	1	1	1	1	1	0	1	0	0	1	0	0	1	1	0	1	1	0	0		1	1	2018-02-23		2018-02-23	2018-02-25	5	1	0	0	1	1	1	0	0
044	30	8	3300	1	1	1	1	1	0	1	0	0	1	0	0	1	1	0	1	1	0	0		0	0
044	31	8	3300	1	1	1	1	1	0	1	0	0	1	0	0	1	1	0	1	1	0	0		0	0
044	32	8	3300	1	1	1	1	1	0	1	0	0	1	0	0	1	1	0	1	1	0	0		0	0
044	33	9	3300	1	1	1	1	1	0	1	0	0	1	0	0	1	1	0	1	1	0	0		0	0
044	34	9	3300	1	1	1	1	1	0	1	0	0	1	0	0	1	1	0	1	1	0	0		0	0
044	35	9	3300	1	1	1	1	1	0	1	0	0	1	0	0	1	1	0	1	1	0	0		0	0
044	36	9	3300	1	1	1	1	1	0	1	0	0	1	0	0	1	1	0	1	1	0	0		0	0
044	38	10	3300	1	1	1	1	1	0	1	0	0	1	0	0	1	1	0	1	1	0	0		0	0
044	39	10	3300	1	1	1	1	1	0	1	0	0	1	0	0	1	1	0	1	1	0	0		0	0
044	40	10	3300	1	1	1	1	1	0	1	0	0	1	0	0	1	1	0	1	1	0	0		0	0
044	41	11	3300	1	1	1	1	1	0	1	0	0	1	0	0	1	1	0	1	1	0	0		0	0
044	42	11	3300	1	1	1	1	1	0	1	0	0	1	0	0	1	1	0	1	1	0	0		0	0
044	43	11	3300	1	1	1	1	1	0	1	0	0	1	0	0	1	1	0	1	1	0	0		0	0
044	44	11	3300	1	1	1	1	1	0	1	0	0	1	0	0	1	1	0	1	1	0	0		0	0
044	45	12	3300	1	1	1	1	1	0	1	0	0	1	0	0	1	1	0	1	1	0	0		0	0
044	46	12	3300	1	1	1	1	1	0	1	0	0	1	0	0	1	1	0	1	1	0	0		0	0
044	47	12	3300	1	1	1	1	1	0	1	0	0	1	0	0	1	1	0	1	1	0	0		0	0
044	48	12	3300	1	1	1	1	1	0	1	0	0	1	0	0	1	1	0	1	1	0	0		0	0
044	49	13	3300	1	1	1	1	1	0	1	0	0	1	0	0	1	1	0	1	1	0	0		0	0
044	50	13	3300	1	1	1	1	1	0	1	0	0	1	0	0	1	1	0	1	1	0	0		0	0
044	51	13	3300	1	1	1	1	1	0	1	0	0	1	0	0	1	1	0	1	1	0	0		0	0
044	52	13	3300	1	1	1	1	1	0	1	0	0	1	0	0	1	1	0	1	1	0	0		0	0
045	1	1	2240	0	0	1	1	1	1	1	0	1	0	0	0	0	1	1	1	1	0	0		0	0
045	2	1	2240	0	0	1	1	1	1	1	0	1	0	0	0	0	1	1	1	1	0	0		1	0	2017-08-23				6	0	0	0	0	0	0	0	0
045	3	1	2240	0	0	1	1	1	1	1	0	1	0	0	0	0	1	1	1	1	0	0		1	0		2017-08-24			6	0	0	0	0	0	0	0	0
045	4	1	2240	0	0	1	1	1	1	1	0	1	0	0	0	0	1	1	1	1	0	0		0	0
045	5	2	2240	0	0	1	1	1	1	1	0	1	0	0	0	0	1	1	1	1	0	0		0	0
045	6	2	2240	0	0	1	1	1	1	1	0	1	0	0	0	0	1	1	1	1	0	0		0	0
045	7	2	2240	0	0	1	1	1	1	1	0	1	0	0	0	0	1	1	1	1	0	0		0	0
045	8	2	2240	0	0	1	1	1	1	1	0	1	0	0	0	0	1	1	1	1	0	0		0	0
045	9	3	2240	0	0	1	1	1	1	1	0	1	0	0	0	0	1	1	1	1	0	0		0	0
045	10	3	2240	0	0	1	1	1	1	1	0	1	0	0	0	0	1	1	1	1	0	0		0	0
045	11	3	2240	0	0	1	1	1	1	1	0	1	0	0	0	0	1	1	1	1	0	0		0	0
045	12	3	2240	0	0	1	1	1	1	1	0	1	0	0	0	0	1	1	1	1	0	0		0	0
045	13	4	2240	0	0	1	1	1	1	1	0	1	0	0	0	0	1	1	1	1	0	0		0	0
045	14	4	2240	0	0	1	1	1	1	1	0	1	0	0	0	0	1	1	1	1	0	0		0	0
045	15	4	2240	0	0	1	1	1	1	1	0	1	0	0	0	0	1	1	1	1	0	0		0	0
045	16	4	2240	0	0	1	1	1	1	1	0	1	0	0	0	0	1	1	1	1	0	0		0	0
045	17	5	2240	0	0	1	1	1	1	1	0	1	1	0	0	1	1	1	1	1	0	0		0	0
045	18	5	2240	0	0	1	1	1	1	1	0	1	1	0	0	1	1	1	1	1	0	0		0	0
045	20	5	2240	0	0	1	1	1	1	1	0	1	1	0	0	1	1	1	1	1	0	0		0	0
045	21	6	2240	0	0	1	1	1	1	1	0	1	0	0	0	0	1	1	1	1	0	0		0	0
045	22	6	2240	0	0	1	1	1	1	1	0	1	0	0	0	0	1	1	1	1	0	0		0	0
045	23	6	2240	0	0	1	1	1	1	1	0	1	0	0	0	0	1	1	1	1	0	0		0	0
045	24	6	2240	0	0	1	1	1	1	1	0	1	0	0	0	0	1	1	1	1	0	0		0	0
045	25	7	2240	0	0	1	1	1	1	1	0	1	1	0	0	1	1	1	1	1	0	0		0	0
045	26	7	2240	0	0	1	1	1	1	1	0	1	1	0	0	1	1	1	1	1	0	0		1	0	2018-02-05				8	0	0	0	1	0	1	0	0
045	27	7	2240	0	0	1	1	1	1	1	0	1	1	0	0	1	1	1	1	1	0	0		1	0		2018-02-09			4	0	0	0	1	0	0	0	0
045	28	7	2240	0	0	1	1	1	0	1	0	0	1	0	0	1	1	1	1	1	0	0		0	0
045	29	8	2240	0	0	1	1	1	0	1	0	0	1	0	0	1	1	1	1	1	0	0		0	0
045	30	8	2240	0	0	1	1	1	0	1	0	0	1	0	0	1	1	1	1	1	0	0		0	0
045	31	8	2240	0	0	1	1	1	0	1	0	0	1	0	0	1	1	1	1	1	0	0		0	0
045	32	8	2240	0	0	1	1	1	0	1	0	0	1	0	0	1	1	1	1	1	0	0		0	0
045	33	9	2240	0	0	1	1	1	0	1	0	0	1	0	0	1	1	1	1	1	0	0		0	0
045	34	9	2240	0	0	1	1	1	1	1	0	1	1	0	0	1	1	1	1	1	0	0		0	0
045	35	9	2240	0	0	1	1	1	0	1	0	0	1	0	0	1	1	1	1	1	0	0		0	0
045	36	9	2240	0	0	1	1	1	0	1	0	0	1	0	0	1	1	1	1	1	0	0		0	0
045	39	10	2240	0	0	1	1	1	0	1	0	0	1	0	0	1	1	1	1	1	0	0		0	0
045	39	10	2240	0	0	1	1	1	0	1	0	0	1	0	0	1	1	1	1	1	0	0		0	0
045	40	10	2240	0	0	1	1	1	0	1	0	0	1	0	0	1	1	1	1	1	0	0		0	0
045	41	11	2240	0	0	1	1	1	0	1	0	0					1	1	1	1	0	0		0	0
045	42	11	2240	0	0	1	1	1	0	1	0	0					1	1	1	1	0	0		0	0
045	43	11	2240	0	0	1	1	1	0	1	0	0					1	1	1	1	0	0		0	0
045	46	12	2240	0	0	1	1	1	0	1	0	0	1	1	0	1	1	1	1	1	0	0		0	0
045	47	12	2240	0	0	1	1	1	0	1	0	0	1	1	0	1	1	1	1	1	0	0		0	0
045	48	12	2240	0	0	1	1	1	0	1	0	0	1	1	0	1	1	1	1	1	0	0		0	0
045	49	13	2240	0	0	1	1	1	0	1	0	0	1	0	0	1	1	1	1	1	0	0		0	0
045	50	13	2240	0	0	1	1	1	0	1	0	0	1	0	0	1	1	1	1	1	0	0		0	0
045	51	13	2240	0	0	1	1	1	0	1	0	0	1	0	0	1	1	1	1	1	0	0		0	0
045	52	13	2240	0	0	1	1	1	0	1	0	0	1	0	0	1	1	1	1	1	0	0		0	0
046	1	1	3000	0	1	1	1	1	1	1	0	1	0	0	0	0	1	0	1	1	0	0		0	0
046	2	1	3000	0	1	1	1	1	1	1	0	1	0	0	0	0	1	0	1	1	0	0		0	0
046	3	1	3000	0	1	1	1	1	1	1	0	1	0	0	0	0	1	0	1	1	0	0		0	0
046	4	1	3000	0	1	1	1	1	1	1	0	1	0	0	0	0	1	0	1	1	0	0		0	0
046	5	2	3000	0	1	1	1	1	1	1	0	1	0	0	0	0	1	0	1	1	0	0		0	0
046	6	2	3000	0	1	1	1	1	1	1	0	1	0	0	0	0	1	0	1	1	0	0		0	0
046	7	2	3000	0	1	1	1	1	1	1	0	1	0	0	0	0	1	0	1	1	0	0		0	0
046	8	2	3000	0	1	1	1	1	1	1	0	1	0	0	0	0	1	0	1	1	0	0		0	0
046	9	3	3000	0	1	1	1	1	1	1	0	1	0	0	0	0	1	0	1	1	0	0		0	0
046	10	3	3000	0	1	1	1	1	1	1	0	1	0	0	0	0	1	0	1	1	0	0		0	0
046	12	3	3000	0	1	1	1	1	1	1	0	1	0	0	0	0	1	0	1	1	0	0		0	0
046	13	4	3000	0	1	1	1	1	1	99			0	0	0	0	1	0	1	1	0	0		0	0
046	14	4	3000	0	1	1	1	1	1	1	0	1	0	0	0	0	1	0	1	1	0	0		0	0
046	15	4	3000	0	1	1	1	1	1	1	0	1	0	0	0	0	1	0	1	1	0	0		0	0
046	16	4	3000	0	1	1	1	1	1	1	0	1	0	0	0	0	1	0	1	1	0	0		0	0
046	17	5	3000	0	1	1	1	1	1	1	0	1	0	0	0	0	1	0	1	1	0	0		0	0
046	18	5	3000	0	1	1	1	1	1	1	0	1	0	0	0	0	1	0	1	1	0	0		0	0
046	19	5	3000	0	1	1	1	1	1	1	0	1	0	0	0	0	1	0	1	1	0	0		0	0
046	20	5	3000	0	1	1	1	1	1	1	0	1	0	0	0	0	1	0	1	1	0	0		0	0
046	21	6	3000	0	1	1	1	1	1	1	0	1	0	0	0	0	1	0	1	1	0	0		0	0
046	22	6	3000	0	1	1	1	1	1	1	0	1	0	0	0	0	1	0	1	1	0	0		0	0
046	23	6	3000	0	1	1	1	1	1	1	0	1	0	0	0	0	1	0	1	1	0	0		0	0
046	24	6	3000	0	1	1	1	1	1	1	0	1	0	0	0	0	1	0	1	1	0	0		0	0
046	25	7	3000	0	1	1	1	1	1	1	0	1	1	0	0	1	1	0	1	1	0	0		1	1	2018-01-24	2018-01-29	2018-01-24	2018-01-24	4	1	0	0	0	1	0	0	0
046	26	7	3000	0	1	1	1	1	1	1	0	1	1	0	0	1	1	0	1	1	0	0		1	0
046	27	7	3000	0	1	1	1	1	1	1	0	1	1	0	0	1	1	0	1	1	0	0		1	1	2018-02-16		2018-02-16	2018-02-16	1	1	0	0	0	1	0	0	0
046	28	7	3000	0	1	1	1	1	1	1	0	1	1	0	0	1	1	0	1	1	0	0		1	1		2018-02-18	2018-02-16	2018-02-16	1	1	0	0	1	1	0	0	0
046	29	8	3000	0	1	1	1	1	1	1	0	1	1	0	0	1	1	0	1	1	0	0		0	0
046	30	8	3000	0	1	1	1	1	1	1	0	1	1	0	0	1	1	0	1	1	0	0		0	0
046	31	8	3000	0	1	1	1	1	1	1	0	1	1	0	0	1	1	0	1	1	0	0		0	0
046	32	8	3000	0	1	1	1	1	1	1	0	1	1	0	0	1	1	0	1	1	0	0		0	0
046	33	9	3000	0	1	1	1	1	1	1	0	1	1	1	0	1	1	0	1	1	0	0		0	0
046	34	9	3000	0	1	1	1	1	1	1	0	1	1	1	0	1	1	0	1	1	0	0		0	0
046	35	9	3000	0	1	1	1	1	1	1	0	1	1	1	0	1	1	0	1	1	0	0		0	0
046	36	9	3000	0	1	1	1	1	1	1	0	1	1	1	0	1	1	0	1	1	0	0		0	0
046	38	10	3000	0	1	1	1	1	1	1	0	1	1	0	0	1	1	0	1	1	0	0		0	0
046	39	10	3000	0	1	1	1	1	1	1	0	1	1	0	0	1	1	0	1	1	0	0		0	0
046	40	10	3000	0	1	1	1	1	1	1	0	1	1	0	0	1	1	0	1	1	0	0		0	0
046	41	11	3000	0	1	1	1	1	1	1	0	1					1	0	1	1	0	0		0	0
046	42	11	3000	0	1	1	1	1	1	1	0	1					1	0	1	1	0	0		0	0
046	43	11	3000	0	1	1	1	1	1	1	0	1					1	0	1	1	0	0		0	0
046	46	12	3000	0	1	1	1	1	1	1	0	1					1	0	1	1	0	0		0	0
046	47	12	3000	0	1	1	1	1	1	1	0	1					1	0	1	1	0	0		0	0
046	50	13	3000	0	1	1	1	1	1	1	0	1	1	0	0	1	1	0	1	1	0	0		0	0
046	51	13	3000	0	1	1	1	1	1	1	0	1	1	0	0	1	1	0	1	1	0	0		0	0
046	52	13	3000	0	1	1	1	1	1	1	0	1	1	0	0	1	1	0	1	1	0	0		0	0
047	1	1	3000	0	1	1	0	1	1	1	0	1	0	0	0	0	1	1			0	0		0	0
047	2	1	3000	0	1	1	0	1	1	1	0	1	0	0	0	0	1	1			0	0		0	0
047	3	1	3000	0	1	1	0	1	1	1	0	1	0	0	0	0	1	1			0	0		0	0
047	4	1	3000	0	1	1	0	1	1	1	0	1	0	0	0	0	1	1			0	0		0	0
047	5	2	3000	0	1	1	0	1	1	1	0	1	0	0	0	0	1	1			0	0		0	0
047	6	2	3000	0	1	1	0	1	1	1	0	1	0	0	0	0	1	1			0	0		0	0
047	8	2	3000	0	1	1	0	1	1	1	0	1	0	0	0	0	1	1			0	0		0	0
047	9	3	3000	0	1	1	0	1	1	1	0	1	0	0	0	0	1	1			0	0		0	0
047	10	3	3000	0	1	1	0	1	1	1	0	1	0	0	0	0	1	1			0	0		0	0
047	11	3	3000	0	1	1	0	1	1	1	0	1	0	0	0	0	1	1			0	0		0	0
047	12	3	3000	0	1	1	0	1	1	1	0	1	0	0	0	0	1	1			0	0		0	0
047	13	4	3000	0	1	1	0	1	1	1	0	1	0	0	0	0	1	1			0	0		0	0
047	14	4	3000	0	1	1	0	1	1	1	0	1	0	0	0	0	1	1			0	0		0	0
047	15	4	3000	0	1	1	0	1	1	1	0	1	0	0	0	0	1	1			0	0		0	0
047	16	4	3000	0	1	1	0	1	1	1	0	1	0	0	0	0	1	1			0	0		0	0
047	17	5	3000	0	1	1	0	1	1	1	0	1	1	0	0	1	1	1			0	0		0	0
047	18	5	3000	0	1	1	0	1	1	1	0	1	1	0	0	1	1	1			0	0		0	0
047	19	5	3000	0	1	1	0	1	1	1	0	1	1	0	0	1	1	1			0	0		0	0
047	20	5	3000	0	1	1	0	1	1	1	0	1	1	0	0	1	1	1			0	0		0	0
047	21	6	3000	0	1	1	0	1	1	1	0	1	1	0	0	1	1	1			0	0		0	0
047	22	6	3000	0	1	1	0	1	1	1	0	1	1	0	0	1	1	1			0	0		0	0
047	23	6	3000	0	1	1	0	1	1	1	0	1	1	0	0	1	1	1			0	0		0	0
047	24	6	3000	0	1	1	0	1	0	1	0	0	1	0	0	1	1	1			0	0		0	0
047	25	7	3000	0	1	1	0	1	0	1	0	0	1	1	0	1	1	1			0	0		0	0
047	26	7	3000	0	1	1	0	1	1	1	0	1	1	1	0	1	1	1			0	0		0	0
047	27	7	3000	0	1	1	0	1	1	1	0	1	1	1	0	1	1	1			0	0		0	0
047	28	7	3000	0	1	1	0	1	0	1	0	0	1	1	0	1	1	1			0	0		0	0
047	28	7	3000	0	1	1	0	1	0	1	0	0	1	1	0	1	1	1			0	0		0	0
047	29	8	3000	0	1	1	0	1	0	1	0	0	1	0	0	1	1	1			0	0		0	0
047	30	8	3000	0	1	1	0	1	0	1	0	0	1	0	0	1	1	1			0	0		0	0
047	31	8	3000	0	1	1	0	1	0	1	0	0	1	0	0	1	1	1			0	0		0	0
047	32	8	3000	0	1	1	0	1	0	1	0	0	1	0	0	1	1	1			0	0		0	0
047	33	9	3000	0	1	1	0	1	0	1	0	0	1	0	0	1	1	1			0	0		0	0
047	34	9	3000	0	1	1	0	1	0	1	0	0	1	0	0	1	1	1			0	0		0	0
047	35	9	3000	0	1	1	0	1	0	1	0	0	1	0	0	1	1	1			0	0		0	0
047	36	9	3000	0	1	1	0	1	0	1	0	0	1	0	0	1	1	1			0	0		0	0
047	39	10	3000	0	1	1	0	1	0	1	0	0	1	0	0	1	1	1			0	0		0	0
047	40	10	3000	0	1	1	0	1	0	1	0	0	1	0	0	1	1	1			0	0		0	0
047	41	11	3000	0	1	1	0	1	0	1	0	0					1	1			0	0		0	0
047	42	11	3000	0	1	1	0	1	0	1	0	0					1	1			0	0		0	0
047	43	11	3000	0	1	1	0	1	0	1	0	0					1	1			0	0		0	0
047	46	12	3000	0	1	1	0	1	0	1	0	0	1	0	0	1	1	1			0	0		0	0
047	47	12	3000	0	1	1	0	1	0	1	0	0	1	0	0	1	1	1			0	0		0	0
047	48	12	3000	0	1	1	0	1	0	1	0	0	1	0	0	1	1	1			0	0		0	0
047	49	13	3000	0	1	1	0	1	0	1	0	0	1	0	0	1	1	1			0	0		0	0
047	50	13	3000	0	1	1	0	1	0	1	0	0	1	0	0	1	1	1			0	0		0	0
047	51	13	3000	0	1	1	0	1	0	1	0	0	1	0	0	1	1	1			0	0		0	0
047	52	13	3000	0	1	1	0	1	0	1	0	0	1	0	0	1	1	1			0	0		0	0
048	1	1	2600	1	1	1	1	1	1	0	1	0	0	0	0	0	1	1	1	0	0	0		0	0
048	2	1	2600	1	1	1	1	1	1	1	0	1	0	0	0	0	1	1	1	0	0	0		0	0
048	3	1	2600	1	1	1	1	1	1	1	0	1	0	0	0	0	1	1	1	0	0	0		0	0
048	4	1	2600	1	1	1	1	1	1	0	1	0	0	0	0	0	1	1	1	0	0	0		0	0
048	5	2	2600	1	1	1	1	1	1	1	0	1	0	0	0	0	1	1	1	0	0	0		0	0
048	6	2	2600	1	1	1	1	1	1	1	0	1	0	0	0	0	1	1	1	0	0	0		0	0
048	7	2	2600	1	1	1	1	1	1	1	0	1	0	0	0	0	1	1	1	0	0	0		0	0
048	8	2	2600	1	1	1	1	1	1	1	0	1	0	0	0	0	1	1	1	0	0	0		0	0
048	9	3	2600	1	1	1	1	1	1	99			0	0	0	0	1	1	1	0	0	0		0	0
048	10	3	2600	1	1	1	1	1	1	1	0	1	0	0	0	0	1	1	1	0	0	0		0	0
048	11	3	2600	1	1	1	1	1	1	1	0	1	0	0	0	0	1	1	1	0	0	0		0	0
048	12	3	2600	1	1	1	1	1	1	0	1	0	0	0	0	0	1	1	1	0	0	0		0	0
048	13	4	2600	1	1	1	1	1	1	1	0	1	1	0	0	1	1	1	1	0	0	0		0	0
048	14	4	2600	1	1	1	1	1	1	1	0	1	1	0	0	1	1	1	1	0	0	0		0	0
048	15	4	2600	1	1	1	1	1	1	1	0	1	1	0	0	1	1	1	1	0	0	0		0	0
048	16	4	2600	1	1	1	1	1	1	1	0	1	1	0	0	1	1	1	1	0	0	0		0	0
048	17	5	2600	1	1	1	1	1	1	1	0	1	0	0	0	0	1	1	1	0	0	0		0	0
048	18	5	2600	1	1	1	1	1	1	1	0	1	0	0	0	0	1	1	1	0	0	0		0	0
[truncated: 16,958 more rows]
